# Supplementary material for: Tetra­aqua­(nitrato-κ2 O,O′)bis­(pyridinium-4-carboxyl­ate-κO)europium(III) dinitrate
Source: Acta Crystallogr Sect E Struct Rep Online. 2011 Apr 29;67(Pt 5):m637. doi: 10.1107/S1600536811014772 (PMC3089347; doi:10.1107/S1600536811014772)
Supplement: Supplementary file 1 [file e-67-0m637-sup1.cif]

##############################################################################
#                                                                            #
# This CIF contains the data in a paper accepted for publication in          #
# Acta Crystallographica Section E. It conforms to the requirements of       #
# Notes for Authors for Acta Crystallographica Section E, and has been       #
# peer reviewed under the auspices of the IUCr Commission on Journals.       #
#                                                                            #
# Full details of the Crystallographic Information File format               #
# are given in the paper "The Crystallographic Information File (CIF):       #
# a New Standard Archive File for Crystallography" by S. R. Hall, F. H.      #
# Allen and I. D. Brown [Acta Cryst. (1991), A47, 655-685].                  #
#                                                                            #
# The current version of the core CIF dictionary is obtainable from          #
# ftp://ftp.iucr.org/pub/cif_core.dic.                                       #
#                                                                            #
# Software is freely available for graphical display of the structure(s)     #
# in this CIF. For information consult the CIF software page                 #
# http://www.iucr.org/resources/cif/software.                                #
#                                                                            #
# This file may be used for bona fide research purposes within the           #
# scientific community so long as proper attribution is given to the journal # 
# article from which it was obtained.                                        #
#                                                                            #
##############################################################################
data_I
_audit_creation_method     SHELXL97
_chemical_name_systematic
;
Tetraaqua(nitrato-\k^2^<i>O</i>,<i>O</i>')bis(pyridinium-4-carboxylate-
\k<i>O</i>)europium(III) dinitrate
;
_chemical_name_common     ?
_chemical_formula_moiety     'C12 H18 Eu N3 O11 2+, 2(N O3 -)'
_chemical_formula_sum     'C12 H18 Eu N5 O17'
_chemical_formula_iupac     '[Eu (N O3) (C6 H5 N O2)2 (H2 O)4] (N O3)2'
_chemical_formula_weight     656.27
_chemical_melting_point     ?
_symmetry_cell_setting     monoclinic
_symmetry_space_group_name_H-M     'C 2/c'
_symmetry_space_group_name_Hall     '-C 2yc'
loop_
    _symmetry_equiv_pos_as_xyz
    'x, y, z'
    '-x, y, -z+1/2'
    'x+1/2, y+1/2, z'
    '-x+1/2, y+1/2, -z+1/2'
    '-x, -y, -z'
    'x, -y, z-1/2'
    '-x+1/2, -y+1/2, -z'
    'x+1/2, -y+1/2, z-1/2'
_cell_length_a     14.612(4)
_cell_length_b     12.498(4)
_cell_length_c     13.342(4)
_cell_angle_alpha     90.00
_cell_angle_beta     118.728(4)
_cell_angle_gamma     90.00
_cell_volume     2136.6(11)
_cell_formula_units_Z     4
_cell_measurement_reflns_used     5781
_cell_measurement_theta_min     2.28
_cell_measurement_theta_max     28.33
_cell_measurement_temperature     293(2)
_exptl_crystal_description     block
_exptl_crystal_colour     colourless
_exptl_crystal_size_max     0.35
_exptl_crystal_size_mid     0.32
_exptl_crystal_size_min     0.28
_exptl_crystal_density_diffrn     2.040
_exptl_crystal_density_meas     ?
_exptl_crystal_density_method     'not measured'
_exptl_crystal_F_000     1296
_exptl_absorpt_coefficient_mu     3.033
_exptl_absorpt_correction_type     multi-scan
_exptl_absorpt_process_details     'SADABS (Bruker, 1997)'
_exptl_absorpt_correction_T_min     0.417
_exptl_absorpt_correction_T_max     0.484
_exptl_special_details     ?
_diffrn_ambient_temperature     293(2)
_diffrn_radiation_type     MoK\a
_diffrn_radiation_wavelength     0.71073
_diffrn_radiation_source     'fine-focus sealed tube'
_diffrn_radiation_monochromator     graphite
_diffrn_measurement_device_type     'Bruker APEXII CCD'
_diffrn_measurement_method     '\f and \w'
_diffrn_detector_area_resol_mean     ?
_diffrn_reflns_number     5224
_diffrn_reflns_av_R_equivalents     0.0173
_diffrn_reflns_av_sigmaI/netI     0.0179
_diffrn_reflns_theta_min     2.28
_diffrn_reflns_theta_max     24.99
_diffrn_reflns_theta_full     24.99
_diffrn_measured_fraction_theta_max     0.997
_diffrn_measured_fraction_theta_full     0.997
_diffrn_reflns_limit_h_min     -13
_diffrn_reflns_limit_h_max     17
_diffrn_reflns_limit_k_min     -14
_diffrn_reflns_limit_k_max     12
_diffrn_reflns_limit_l_min     -15
_diffrn_reflns_limit_l_max     15
_refine_special_details
;
;
_reflns_number_total     1881
_reflns_number_gt     1847
_reflns_threshold_expression     I>2\s(I)
_refine_ls_structure_factor_coef     Fsqd
_refine_ls_matrix_type     full
_refine_ls_R_factor_all     0.0149
_refine_ls_R_factor_gt     0.0146
_refine_ls_wR_factor_gt     0.0376
_refine_ls_wR_factor_ref     0.0378
_refine_ls_goodness_of_fit_ref     1.018
_refine_ls_restrained_S_all     1.019
_refine_ls_number_reflns     1881
_refine_ls_number_parameters     180
_refine_ls_number_restraints     8
_refine_ls_hydrogen_treatment     mixed
_refine_ls_weighting_scheme     calc
_refine_ls_weighting_details
       'calc w = 1/[\s^2^(Fo^2^)+(0.0211P)^2^+2.5852P] where P=(Fo^2^+2Fc^2^)/3'
_atom_sites_solution_hydrogens     geom
_atom_sites_solution_primary     direct
_atom_sites_solution_secondary     difmap
_refine_ls_shift/su_max     0.001
_refine_ls_shift/su_mean     0.000
_refine_diff_density_max     0.579
_refine_diff_density_min     -0.617
_refine_ls_extinction_method     none
_refine_ls_extinction_coef     ?
loop_
    _atom_type_symbol
    _atom_type_description
    _atom_type_scat_dispersion_real
    _atom_type_scat_dispersion_imag
    _atom_type_scat_source
    'C' 'C' 0.0033 0.0016
                         'International Tables Vol C Tables 4.2.6.8 and 6.1.1.4'
    'H' 'H' 0.0000 0.0000
                         'International Tables Vol C Tables 4.2.6.8 and 6.1.1.4'
    'Eu' 'Eu' -0.1578 3.6682
                         'International Tables Vol C Tables 4.2.6.8 and 6.1.1.4'
    'N' 'N' 0.0061 0.0033
                         'International Tables Vol C Tables 4.2.6.8 and 6.1.1.4'
    'O' 'O' 0.0106 0.0060
                         'International Tables Vol C Tables 4.2.6.8 and 6.1.1.4'
_computing_data_collection     'SMART (Bruker, 1997)'
_computing_cell_refinement     'SAINT (Bruker, 1997)'
_computing_data_reduction     'SAINT (Bruker, 1997)'
_computing_structure_solution     'SHELXS97 (Sheldrick, 2008)'
_computing_structure_refinement     'SHELXL97 (Sheldrick, 2008)'
_computing_molecular_graphics     'SHELXTL (Sheldrick, 2008)'
_computing_publication_material     'SHELXTL (Sheldrick, 2008)'
loop_
    _atom_site_type_symbol
    _atom_site_label
    _atom_site_fract_x
    _atom_site_fract_y
    _atom_site_fract_z
    _atom_site_U_iso_or_equiv
    _atom_site_adp_type
    _atom_site_calc_flag
    _atom_site_refinement_flags
    _atom_site_occupancy
    _atom_site_symmetry_multiplicity
    _atom_site_disorder_assembly
    _atom_site_disorder_group
    Eu Eu1 0.0000 0.184699(10) 0.2500 0.02398(6) Uani d SD 1 2 . .
    O O1 0.27428(13) 0.30594(12) 0.37370(16) 0.0421(4) Uani d . 1 1 . .
    O O1W -0.17399(12) 0.12138(14) 0.15960(17) 0.0453(4) Uani d D 1 1 . .
    H H1WB -0.199(2) 0.0622(15) 0.144(2) 0.044(8) Uiso d D 1 1 . .
    H H1WA -0.2202(13) 0.1684(17) 0.134(3) 0.063(10) Uiso d D 1 1 . .
    O O2 0.10558(12) 0.33068(12) 0.25718(14) 0.0350(4) Uani d . 1 1 . .
    O O2W -0.04309(13) 0.22924(14) 0.05884(14) 0.0390(4) Uani d D 1 1 . .
    H H2WB -0.0982(17) 0.213(2) 0.002(2) 0.051(8) Uiso d D 1 1 . .
    H H2WA -0.021(2) 0.2840(19) 0.045(3) 0.061(10) Uiso d D 1 1 . .
    O O3 0.00037(14) 0.00420(15) 0.33097(17) 0.0495(4) Uani d . 1 1 . .
    O O4 0.0000 -0.1458(2) 0.2500 0.1018(15) Uani d SU 1 2 . .
    O O5 0.08162(14) 0.35758(14) -0.01819(16) 0.0462(4) Uani d . 1 1 . .
    O O6 0.11039(14) 0.52783(13) -0.00657(16) 0.0471(4) Uani d . 1 1 . .
    O O7 0.23063(12) 0.42067(12) 0.10876(14) 0.0386(4) Uani d . 1 1 . .
    N N1 0.23834(19) 0.69898(16) 0.3531(2) 0.0390(5) Uani d . 1 1 . .
    N N2 0.0000 -0.0487(2) 0.2500 0.0506(9) Uani d SU 1 2 . .
    N N3 0.13887(14) 0.43631(14) 0.02637(16) 0.0312(4) Uani d . 1 1 . .
    C C1 0.3165(2) 0.63532(19) 0.4224(2) 0.0403(5) Uani d . 1 1 . .
    H H1 0.3784 0.6647 0.4788 0.048 Uiso calc R 1 1 . .
    C C2 0.30538(18) 0.52613(18) 0.4104(2) 0.0353(5) Uani d . 1 1 . .
    H H2 0.3604 0.4813 0.4567 0.042 Uiso calc R 1 1 . .
    C C3 0.21208(16) 0.48366(16) 0.32907(17) 0.0262(4) Uani d . 1 1 . .
    C C4 0.13218(17) 0.55193(17) 0.25749(19) 0.0317(5) Uani d . 1 1 . .
    H H4 0.0691 0.5246 0.2012 0.038 Uiso calc R 1 1 . .
    C C5 0.1479(2) 0.65997(19) 0.2713(2) 0.0387(5) Uani d . 1 1 . .
    H H5 0.0954 0.7066 0.2235 0.046 Uiso calc R 1 1 . .
    C C6 0.19639(16) 0.36402(16) 0.31971(17) 0.0270(4) Uani d . 1 1 . .
    H H6 0.248(2) 0.773(3) 0.367(2) 0.050(8) Uiso d . 1 1 . .
loop_
    _atom_site_aniso_label
    _atom_site_aniso_U_11
    _atom_site_aniso_U_22
    _atom_site_aniso_U_33
    _atom_site_aniso_U_12
    _atom_site_aniso_U_13
    _atom_site_aniso_U_23
    Eu1 0.01991(9) 0.01759(9) 0.02573(9) 0.000 0.00400(6) 0.000
    O1 0.0282(8) 0.0270(8) 0.0463(10) 0.0018(6) -0.0019(8) 0.0010(7)
    O1W 0.0250(8) 0.0221(9) 0.0734(13) -0.0035(7) 0.0112(8) -0.0035(8)
    O2 0.0258(8) 0.0258(8) 0.0379(9) -0.0057(6) 0.0028(7) 0.0032(6)
    O2W 0.0332(9) 0.0382(10) 0.0296(8) -0.0127(8) 0.0023(7) 0.0047(7)
    O3 0.0463(10) 0.0388(10) 0.0516(11) -0.0004(8) 0.0140(9) 0.0148(8)
    O4 0.088(3) 0.0177(14) 0.202(5) 0.000 0.071(3) 0.000
    O5 0.0419(10) 0.0339(9) 0.0486(10) -0.0067(8) 0.0104(8) -0.0042(8)
    O6 0.0487(10) 0.0281(9) 0.0581(11) 0.0106(8) 0.0207(9) 0.0114(8)
    O7 0.0331(8) 0.0291(8) 0.0428(9) 0.0014(6) 0.0098(7) 0.0034(7)
    N1 0.0544(13) 0.0233(10) 0.0466(12) -0.0076(9) 0.0302(11) -0.0047(8)
    N2 0.0305(15) 0.0215(14) 0.083(3) 0.000 0.0135(16) 0.000
    N3 0.0333(10) 0.0281(10) 0.0337(10) 0.0021(8) 0.0172(8) 0.0016(8)
    C1 0.0452(14) 0.0326(13) 0.0373(13) -0.0140(11) 0.0151(11) -0.0061(10)
    C2 0.0327(11) 0.0286(12) 0.0336(12) -0.0056(9) 0.0070(10) 0.0001(9)
    C3 0.0277(10) 0.0254(10) 0.0253(10) -0.0023(8) 0.0127(9) -0.0003(8)
    C4 0.0275(10) 0.0288(11) 0.0359(12) 0.0009(9) 0.0127(9) 0.0017(9)
    C5 0.0438(14) 0.0271(11) 0.0479(14) 0.0064(10) 0.0242(12) 0.0051(10)
    C6 0.0255(10) 0.0237(11) 0.0239(10) -0.0034(8) 0.0056(8) -0.0015(8)
_geom_special_details
;
All e.s.d.'s (except the e.s.d. in the dihedral angle between two l.s. planes)
are estimated using the full covariance matrix. The cell e.s.d.'s are taken
into account individually in the estimation of e.s.d.'s in distances, angles
and torsion angles; correlations between e.s.d.'s in cell parameters are only
used when they are defined by crystal symmetry. An approximate (isotropic)
treatment of cell e.s.d.'s is used for estimating e.s.d.'s involving l.s.
planes.
;
loop_
    _geom_bond_atom_site_label_1
    _geom_bond_atom_site_label_2
    _geom_bond_site_symmetry_2
    _geom_bond_distance
    _geom_bond_publ_flag
    Eu1 O2 . 2.3614(16) ?
    Eu1 O2 2 2.3614(16) ?
    Eu1 O1W . 2.3657(17) ?
    Eu1 O1W 2 2.3657(17) ?
    Eu1 O2W 2 2.3806(18) ?
    Eu1 O2W . 2.3806(18) ?
    Eu1 O3 2 2.5000(19) ?
    Eu1 O3 . 2.5000(19) ?
    Eu1 N2 . 2.917(3) ?
    O1 C6 . 1.246(3) ?
    O1W H1WB . 0.805(17) ?
    O1W H1WA . 0.834(16) ?
    O2 C6 . 1.251(3) ?
    O2W H2WB . 0.826(17) ?
    O2W H2WA . 0.818(18) ?
    O3 N2 . 1.264(2) ?
    O4 N2 . 1.214(4) ?
    O5 N3 . 1.242(3) ?
    O6 N3 . 1.224(2) ?
    O7 N3 . 1.276(2) ?
    N1 C1 . 1.333(4) ?
    N1 C5 . 1.337(4) ?
    N1 H6 . 0.94(3) ?
    N2 O3 2 1.264(2) ?
    C1 C2 . 1.375(3) ?
    C1 H1 . 0.9300 ?
    C2 C3 . 1.377(3) ?
    C2 H2 . 0.9300 ?
    C3 C4 . 1.390(3) ?
    C3 C6 . 1.509(3) ?
    C4 C5 . 1.367(3) ?
    C4 H4 . 0.9300 ?
    C5 H5 . 0.9300 ?
loop_
    _geom_angle_atom_site_label_1
    _geom_angle_atom_site_label_2
    _geom_angle_atom_site_label_3
    _geom_angle_site_symmetry_1
    _geom_angle_site_symmetry_3
    _geom_angle
    _geom_angle_publ_flag
    O2 Eu1 O2 . 2 78.82(8) ?
    O2 Eu1 O1W . . 143.15(6) ?
    O2 Eu1 O1W 2 . 73.54(6) ?
    O2 Eu1 O1W . 2 73.54(6) ?
    O2 Eu1 O1W 2 2 143.15(6) ?
    O1W Eu1 O1W . 2 140.91(8) ?
    O2 Eu1 O2W . 2 86.83(6) ?
    O2 Eu1 O2W 2 2 72.18(6) ?
    O1W Eu1 O2W . 2 106.89(7) ?
    O1W Eu1 O2W 2 2 82.30(7) ?
    O2 Eu1 O2W . . 72.18(6) ?
    O2 Eu1 O2W 2 . 86.83(6) ?
    O1W Eu1 O2W . . 82.30(7) ?
    O1W Eu1 O2W 2 . 106.89(7) ?
    O2W Eu1 O2W 2 . 152.96(9) ?
    O2 Eu1 O3 . 2 125.48(7) ?
    O2 Eu1 O3 2 2 144.49(6) ?
    O1W Eu1 O3 . 2 72.50(6) ?
    O1W Eu1 O3 2 2 72.37(6) ?
    O2W Eu1 O3 2 2 128.20(6) ?
    O2W Eu1 O3 . 2 78.67(7) ?
    O2 Eu1 O3 . . 144.49(6) ?
    O2 Eu1 O3 2 . 125.48(7) ?
    O1W Eu1 O3 . . 72.37(6) ?
    O1W Eu1 O3 2 . 72.50(6) ?
    O2W Eu1 O3 2 . 78.67(7) ?
    O2W Eu1 O3 . . 128.20(6) ?
    O3 Eu1 O3 2 . 51.07(10) ?
    O2 Eu1 N2 . . 140.59(4) ?
    O2 Eu1 N2 2 . 140.59(4) ?
    O1W Eu1 N2 . . 70.46(4) ?
    O1W Eu1 N2 2 . 70.46(4) ?
    O2W Eu1 N2 2 . 103.52(4) ?
    O2W Eu1 N2 . . 103.52(4) ?
    O3 Eu1 N2 2 . 25.54(5) ?
    O3 Eu1 N2 . . 25.54(5) ?
    Eu1 O1W H1WB . . 133(2) ?
    Eu1 O1W H1WA . . 115.7(15) ?
    H1WB O1W H1WA . . 111(2) ?
    C6 O2 Eu1 . . 138.33(14) ?
    Eu1 O2W H2WB . . 125(2) ?
    Eu1 O2W H2WA . . 121(2) ?
    H2WB O2W H2WA . . 109(3) ?
    N2 O3 Eu1 . . 95.99(15) ?
    C1 N1 C5 . . 122.0(2) ?
    C1 N1 H6 . . 116.8(18) ?
    C5 N1 H6 . . 121.2(18) ?
    O4 N2 O3 . . 121.53(14) ?
    O4 N2 O3 . 2 121.53(14) ?
    O3 N2 O3 . 2 116.9(3) ?
    O4 N2 Eu1 . . 180.0 ?
    O3 N2 Eu1 . . 58.47(14) ?
    O3 N2 Eu1 2 . 58.47(14) ?
    O6 N3 O5 . . 122.3(2) ?
    O6 N3 O7 . . 119.18(19) ?
    O5 N3 O7 . . 118.56(18) ?
    N1 C1 C2 . . 119.9(2) ?
    N1 C1 H1 . . 120.1 ?
    C2 C1 H1 . . 120.1 ?
    C1 C2 C3 . . 119.4(2) ?
    C1 C2 H2 . . 120.3 ?
    C3 C2 H2 . . 120.3 ?
    C2 C3 C4 . . 119.4(2) ?
    C2 C3 C6 . . 120.06(19) ?
    C4 C3 C6 . . 120.50(19) ?
    C5 C4 C3 . . 118.8(2) ?
    C5 C4 H4 . . 120.6 ?
    C3 C4 H4 . . 120.6 ?
    N1 C5 C4 . . 120.4(2) ?
    N1 C5 H5 . . 119.8 ?
    C4 C5 H5 . . 119.8 ?
    O1 C6 O2 . . 124.92(19) ?
    O1 C6 C3 . . 117.98(18) ?
    O2 C6 C3 . . 117.09(18) ?
loop_
    _geom_hbond_atom_site_label_D
    _geom_hbond_atom_site_label_H
    _geom_hbond_atom_site_label_A
    _geom_hbond_site_symmetry_A
    _geom_hbond_distance_DH
    _geom_hbond_distance_HA
    _geom_hbond_distance_DA
    _geom_hbond_angle_DHA
    O1W H1WB O7 3_445 0.805(17) 1.988(18) 2.790(2) 175(3)
    O1W H1WA O1 2 0.834(16) 1.87(2) 2.653(2) 155(2)
    O2W H2WB O1 8_455 0.826(17) 1.839(18) 2.661(2) 173(3)
    O2W H2WA O5 . 0.818(18) 2.23(2) 2.958(3) 148(3)
    N1 H6 O7 4 0.94(3) 1.88(3) 2.814(3) 179(3)
data_global
_journal_date_recd_electronic     2011-04-07
_journal_date_accepted     2011-04-20
_journal_name_full     'Acta Crystallographica, Section E'
_journal_year     2011
_journal_volume     67
_journal_issue      5
_journal_page_first     m637
_journal_page_last     m637
_journal_paper_category     QM
_journal_coeditor_code     GK2366
_publ_contact_author_name     'Zhong Zhi-Guo'
_publ_contact_author_address
;
Center of Analysis and Testing
Nanyang Normal University
Nanyang 473061
People's Republic of China
;
_publ_contact_author_email     zhongzhiguo1978@126.com
_publ_contact_author_fax     '086 377 63513583'
_publ_contact_author_phone     '086 377 63513583'
_publ_section_title
;\
Tetraaqua(nitrato-\k^2^<i>O</i>,<i>O</i>')bis(pyridinium-4-carboxylate-\
\k<i>O</i>)europium(III) dinitrate
;
loop_
    _publ_author_name
    _publ_author_address
    'Zhi-Guo Zhong'
;
Center of Analysis and Testing
Nanyang Normal University
Nanyang 473061
People's Republic of China
;
    'Jin-Fan Song'
;
School of Physics and Electronic Engineering
Nanyang Normal University
Nanyang 473061
People's Republic of China
;
    'Jing Li'
;
School of Mathematics and Statistics
Nanyang Normal University
Nanyang 473061
People's Republic of China
;
    'Zhao-Hui Meng'
;
College of Chemistry and Pharmacy Engineering
Nanyang Normal University
Nanyang 473061
People's Republic of China
;
