# Supplementary material for: Tetra­aqua­(nitrato-κ2 O,O′)bis­(pyridinium-4-carboxyl­ate-κO)europium(III) dinitrate
Source: Acta Crystallogr Sect E Struct Rep Online. 2011 Apr 29;67(Pt 5):m637. doi: 10.1107/S1600536811014772 (PMC3089347; doi:10.1107/S1600536811014772)
Supplement: Supplementary file 2 [file e-67-0m637-Isup2.hkl]

# 
# h,k,l, Fc-squared, Fo-squared, sigma(Fo-squared) and status flag 
# 
data_I
_shelx_title ' a in Cc                     New: C2/c' 
_shelx_refln_list_code          4 
_shelx_F_calc_maximum      559.90 
_exptl_crystal_F_000      1295.70 
_reflns_d_resolution_high  0.8412 
 
loop_ 
 _symmetry_equiv_pos_as_xyz 
 'x, y, z' 
 '-x, y, -z+1/2' 
 'x+1/2, y+1/2, z' 
 '-x+1/2, y+1/2, -z+1/2' 
 '-x, -y, -z' 
 'x, -y, z-1/2' 
 '-x+1/2, -y+1/2, -z' 
 'x+1/2, -y+1/2, z-1/2' 
 
_cell_length_a    14.6120 
_cell_length_b    12.4980 
_cell_length_c    13.3420 
_cell_angle_alpha  90.000 
_cell_angle_beta  118.728 
_cell_angle_gamma  90.000 
 
_shelx_F_squared_multiplier     1.000 
 
loop_ 
 _refln_index_h 
 _refln_index_k 
 _refln_index_l 
 _refln_F_squared_calc 
 _refln_F_squared_meas 
 _refln_F_squared_sigma 
 _refln_observed_status 
   2   0   0     9526.35     9365.57    216.95 o 
   4   0   0    60032.41    60935.45   1074.27 o 
   6   0   0    36595.73    35664.45    466.69 o 
   8   0   0    41127.90    41702.20    545.46 o 
  10   0   0    27554.48    27322.65    377.75 o 
  12   0   0     9556.01     8778.09    221.83 o 
  14   0   0     7573.02     7417.87    199.89 o 
   1   1   0     3218.85     2945.73    394.90 o 
   3   1   0    60370.23    59393.27    680.03 o 
   5   1   0    65123.51    66310.59    619.88 o 
   7   1   0    12427.14    12740.30    122.60 o 
   9   1   0      264.15      277.48     11.02 o 
  11   1   0    10073.70     9806.77    127.71 o 
  13   1   0     1373.78     1418.51     56.07 o 
  15   1   0      844.71      778.43     33.58 o 
   0   2   0     6167.13     5779.74    136.51 o 
   2   2   0    21821.61    22621.77    331.77 o 
   4   2   0    30477.11    28818.64    811.47 o 
   6   2   0     1519.38     1442.63     19.28 o 
   8   2   0     4041.10     4266.25     47.00 o 
  10   2   0     1866.03     1803.80     28.22 o 
  12   2   0     5000.35     5067.64     82.07 o 
  14   2   0     1020.36      977.64     36.07 o 
   1   3   0    27090.72    28130.09   1355.35 o 
   3   3   0    17232.91    18016.67    335.38 o 
   5   3   0    40847.24    42303.41    427.37 o 
   7   3   0    18277.03    18329.38    215.06 o 
   9   3   0    12834.01    12504.49    134.34 o 
  11   3   0     3921.72     3921.72     58.37 o 
  13   3   0     5975.09     5813.22    113.61 o 
   0   4   0      459.93      482.14     12.84 o 
   2   4   0     3971.89     4120.22     59.08 o 
   4   4   0     3825.54     4281.68     55.68 o 
   6   4   0      612.33      754.89     31.89 o 
   8   4   0     1269.09     1373.50     21.08 o 
  10   4   0       57.48       93.16      8.44 o 
  12   4   0     1248.65     1198.29     34.13 o 
  14   4   0       41.15       80.44     21.94 o 
   1   5   0    38826.57    37050.88    416.36 o 
   3   5   0    52839.46    54810.61   1451.20 o 
   5   5   0    43866.56    44980.28    589.35 o 
   7   5   0    13955.50    14251.14    170.77 o 
   9   5   0    16252.31    16356.21    228.72 o 
  11   5   0     4505.50     4412.17     77.82 o 
  13   5   0     7673.64     7707.69    123.31 o 
   0   6   0    70183.68    70574.43   1111.53 o 
   2   6   0    23107.67    22521.45    253.58 o 
   4   6   0    13970.84    14281.43    192.72 o 
   6   6   0    13120.39    13364.20    204.78 o 
   8   6   0    11400.04    11904.39    146.70 o 
  10   6   0    19779.82    19897.77    277.51 o 
  12   6   0     6070.31     5967.13    100.39 o 
   1   7   0     2011.71     1982.47     29.54 o 
   3   7   0     2737.16     2812.99     39.30 o 
   5   7   0      234.55      305.73     27.82 o 
   7   7   0      513.19      554.47     19.37 o 
   9   7   0      656.35      668.69     31.85 o 
  11   7   0      609.45      664.61     32.61 o 
  13   7   0      111.70      117.82     18.96 o 
   0   8   0    20495.34    20019.70    322.78 o 
   2   8   0     9585.02     9213.93    110.64 o 
   4   8   0    16751.59    16739.31    193.82 o 
   6   8   0     5489.61     5764.16    123.76 o 
   8   8   0    31760.08    32067.84    522.89 o 
  10   8   0     4247.58     4465.10    186.48 o 
  12   8   0     4217.60     4128.75     97.38 o 
   1   9   0       42.40      120.87     11.26 o 
   3   9   0    11230.97    11158.62    157.46 o 
   5   9   0     6916.34     7052.59    116.55 o 
   7   9   0      462.65      511.07     37.78 o 
   9   9   0     3519.41     3658.44     86.13 o 
  11   9   0     2318.60     2396.26     91.41 o 
   0  10   0     2071.38     2148.04     51.19 o 
   2  10   0     1267.33     1282.05     36.73 o 
   4  10   0    15751.58    15648.50    217.06 o 
   6  10   0     1930.09     1972.13     42.97 o 
   8  10   0     3644.95     3681.54     86.13 o 
  10  10   0     1805.11     1886.63     58.61 o 
   1  11   0    11741.59    11597.57    165.30 o 
   3  11   0    10587.13    10723.62    174.61 o 
   5  11   0     6652.29     6893.87    108.24 o 
   7  11   0     9105.41     9371.97    176.52 o 
   9  11   0     7731.50     8091.28    161.92 o 
   0  12   0       23.49       39.00     19.50 o 
   2  12   0     1694.81     1482.80     47.38 o 
   4  12   0      413.29      443.41     22.02 o 
   6  12   0       24.42       31.69     15.51 o 
   8  12   0     1049.13     1087.03     57.29 o 
   1  13   0     5477.15     5514.04    117.21 o 
   3  13   0     1335.86     1398.37     47.38 o 
   5  13   0     5982.28     6119.82    126.47 o 
   7  13   0     2312.58     2513.93     86.54 o 
   0  14   0     2567.67     2579.07     99.94 o 
   2  14   0     4731.38     5027.76    157.23 o 
   4  14   0     2284.28     2288.98     97.51 o 
 -15   1   1     3143.52     3236.99     76.69 o 
 -13   1   1     2446.29     2442.68     67.04 o 
 -11   1   1    23488.12    23402.34    244.52 o 
  -9   1   1    15098.29    15191.57    146.59 o 
  -7   1   1    31582.63    29681.55    607.30 o 
  -5   1   1    38800.49    36690.06    400.01 o 
  -3   1   1    28149.16    28234.80    967.20 o 
  -1   1   1    47852.48    43661.32   1011.64 o 
   1   1   1    70706.59    70528.84   2839.90 o 
   3   1   1    20345.63    21010.56    382.16 o 
   5   1   1    20243.76    20397.98    349.22 o 
   7   1   1     7714.95     7417.38    101.13 o 
   9   1   1     9341.97     9506.30    105.02 o 
  11   1   1    12308.68    12288.83    149.58 o 
  13   1   1     3264.21     3129.93     73.24 o 
 -14   2   1     6231.09     6146.98    198.67 o 
 -12   2   1     3139.51     3070.47     48.55 o 
 -10   2   1     3698.16     3698.93     47.87 o 
  -8   2   1     4187.45     4150.22     45.13 o 
  -6   2   1    40778.02    40726.48    461.47 o 
  -4   2   1     9198.71     9249.63    146.15 o 
  -2   2   1    39748.77    42999.64    643.57 o 
   0   2   1    24986.44    25902.81    597.23 o 
   2   2   1     4224.39     4610.41     80.14 o 
   4   2   1     3634.70     3282.59     79.87 o 
   6   2   1    25078.82    27073.78    457.69 o 
   8   2   1     7883.04     8021.92     93.17 o 
  10   2   1     1708.60     1640.53     42.91 o 
  12   2   1    11999.15    11627.00    166.47 o 
  14   2   1     1180.83     1232.51     42.20 o 
 -15   3   1     1818.80     1725.88     75.57 o 
 -13   3   1      130.19      152.27     13.24 o 
 -11   3   1      809.69      787.20     22.52 o 
  -9   3   1     3673.94     3511.53     40.73 o 
  -7   3   1    15312.43    16225.50    167.88 o 
  -5   3   1     1857.86     1896.16     32.63 o 
  -3   3   1    37634.42    36524.86    418.45 o 
  -1   3   1    29734.09    29831.36    989.64 o 
   1   3   1      536.13      628.86     32.74 o 
   3   3   1    19870.14    21872.64    413.85 o 
   5   3   1     2049.23     2690.05     44.46 o 
   7   3   1     8096.37     8654.94    108.10 o 
   9   3   1      399.73      368.87     12.27 o 
  11   3   1     1308.11     1343.28     28.58 o 
  13   3   1     1262.41     1237.83     41.26 o 
 -14   4   1     7970.67     7889.75    155.02 o 
 -12   4   1    14989.51    14430.52    206.71 o 
 -10   4   1     9160.28     9102.13    114.26 o 
  -8   4   1    13136.01    12743.78    171.81 o 
  -6   4   1    41564.90    42875.80    486.17 o 
  -4   4   1    78452.87    77744.08   1159.43 o 
  -2   4   1    41404.54    42115.68   1026.71 o 
   0   4   1    38265.89    36443.48    458.07 o 
   2   4   1    24404.03    23695.44    308.55 o 
   4   4   1    41566.36    45066.80    581.90 o 
   6   4   1    17781.60    17254.10    202.48 o 
   8   4   1    24770.53    25282.76    319.83 o 
  10   4   1     7541.17     7696.19    100.66 o 
  12   4   1     9452.68     9033.96    135.01 o 
  14   4   1     6144.76     6157.58    180.39 o 
 -13   5   1      228.46      242.94     17.69 o 
 -11   5   1     5305.22     5199.96     87.68 o 
  -9   5   1     6132.23     6315.99     98.88 o 
  -7   5   1     6763.91     7276.68     92.43 o 
  -5   5   1      256.50      206.33     19.45 o 
  -3   5   1     2824.47     3442.58     58.06 o 
  -1   5   1    13083.96    13006.04    271.43 o 
   1   5   1     9948.17    10348.92    119.61 o 
   3   5   1    17330.04    17870.94    243.69 o 
   5   5   1     6868.32     6876.36     99.43 o 
   7   5   1     4689.31     4725.54     74.51 o 
   9   5   1     2181.24     2165.47     45.49 o 
  11   5   1     4877.65     4791.32    101.70 o 
  13   5   1      727.95      791.11     40.22 o 
 -14   6   1     2238.93     2216.93     64.62 o 
 -12   6   1      619.15      652.78     32.05 o 
 -10   6   1     8550.20     8432.87    129.38 o 
  -8   6   1    11726.84    12064.61    173.44 o 
  -6   6   1    11826.86    11823.42    143.03 o 
  -4   6   1     7369.57     7346.74     88.15 o 
  -2   6   1    13592.21    13280.28    155.17 o 
   0   6   1    11359.80    11573.79    133.86 o 
   2   6   1    22132.57    22787.63    257.24 o 
   4   6   1    15650.76    16190.76    218.53 o 
   6   6   1     2656.27     2948.89    221.04 o 
   8   6   1     4482.65     4455.58     73.53 o 
  10   6   1     1671.69     1674.22     49.99 o 
  12   6   1     2888.79     3088.54     77.57 o 
 -13   7   1     3477.14     3598.00     71.30 o 
 -11   7   1    12766.89    12630.11    186.62 o 
  -9   7   1    15482.73    15419.13    219.33 o 
  -7   7   1     5090.06     5136.75     70.17 o 
  -5   7   1    12160.29    12212.60    142.92 o 
  -3   7   1    29221.71    29348.20    328.74 o 
  -1   7   1    21316.24    20901.78    236.49 o 
   1   7   1    17373.22    16585.79    207.24 o 
   3   7   1    28353.31    28280.00    318.75 o 
   5   7   1     9293.94     9062.05    133.58 o 
   7   7   1    19453.21    20073.25    272.94 o 
   9   7   1    13616.81    14372.61    251.59 o 
  11   7   1     7854.31     8006.59    156.83 o 
 -12   8   1       27.96       30.40     14.58 o 
 -10   8   1      975.29      949.66     30.47 o 
  -8   8   1      710.19      674.70     30.13 o 
  -6   8   1       25.08       45.13      8.62 o 
  -4   8   1      989.02      916.26     23.35 o 
  -2   8   1     2407.94     2491.41     36.84 o 
   0   8   1       26.39       77.18     15.32 o 
   2   8   1     1110.65     1043.73     20.23 o 
   4   8   1      233.86      251.79     17.44 o 
   6   8   1     2441.07     2592.38     61.17 o 
   8   8   1       29.86       37.28     14.58 o 
  10   8   1      227.19      268.70     22.41 o 
  12   8   1      261.93      243.44     23.22 o 
 -11   9   1     3927.29     3946.49     93.03 o 
  -9   9   1     3830.48     3893.60     88.76 o 
  -7   9   1    21605.47    21816.09    363.39 o 
  -5   9   1     5042.86     5123.32     81.97 o 
  -3   9   1    23509.61    23499.89    313.60 o 
  -1   9   1    10075.35     9993.34    120.35 o 
   1   9   1    17866.93    17870.14    206.88 o 
   3   9   1    21282.42    21146.76    243.46 o 
   5   9   1     4281.34     4453.88     97.62 o 
   7   9   1    11371.93    11880.43    212.75 o 
   9   9   1    10009.87    10192.54    293.74 o 
  11   9   1     4143.47     4297.34    100.83 o 
 -10  10   1     6607.44     6443.31    133.51 o 
  -8  10   1     3217.93     3280.37    101.16 o 
  -6  10   1     7988.94     8329.26    154.87 o 
  -4  10   1     4713.38     4862.49     79.65 o 
  -2  10   1    16511.66    16373.93    224.93 o 
   0  10   1     4470.73     4451.27     71.83 o 
   2  10   1     6166.09     6045.21     93.60 o 
   4  10   1    17926.65    18584.63    255.47 o 
   6  10   1     8948.26     9086.07    136.42 o 
   8  10   1     9328.09     9785.98    221.83 o 
  10  10   1     2330.09     2552.07     82.88 o 
  -9  11   1       43.83       49.27     16.31 o 
  -7  11   1      660.34      658.44     32.61 o 
  -5  11   1     1078.88     1000.42     29.37 o 
  -3  11   1      589.95      616.29     29.41 o 
  -1  11   1     4339.34     4027.32     68.18 o 
   1  11   1       26.26       43.55     53.63 o 
   3  11   1        6.78       31.05     10.26 o 
   5  11   1     2236.20     2272.71     48.23 o 
   7  11   1     2730.77     2814.39     73.12 o 
   9  11   1       49.98       59.72     16.98 o 
  -8  12   1     6191.77     6062.58    128.20 o 
  -6  12   1    11398.04    11677.59    211.68 o 
  -4  12   1     8776.45     8714.17    132.58 o 
  -2  12   1     6051.38     5945.62    157.23 o 
   0  12   1    10102.14    10065.09    187.02 o 
   2  12   1    18121.92    17733.87    308.54 o 
   4  12   1    16098.35    16080.47    227.81 o 
   6  12   1     7866.89     8193.86    159.27 o 
   8  12   1     5531.06     5777.36    125.69 o 
  -7  13   1     1099.39     1076.37     44.72 o 
  -5  13   1     1727.61     1786.42     76.79 o 
  -3  13   1     5825.87     5775.32    120.62 o 
  -1  13   1     6836.38     6670.45    135.30 o 
   1  13   1     3459.47     3295.37     80.14 o 
   3  13   1     1824.05     1949.48     57.72 o 
   5  13   1     1908.33     1918.46     87.76 o 
  -4  14   1      500.57      480.22     43.88 o 
  -2  14   1     1747.30     1827.70     58.50 o 
   0  14   1     2985.45     2967.23     76.69 o 
   2  14   1      352.30      350.65     27.58 o 
   4  14   1     1863.53     1916.02     87.76 o 
 -16   0   2     5599.34     5926.01    168.20 o 
 -14   0   2     7950.75     8117.48    209.64 o 
 -12   0   2    19763.27    19222.21    323.38 o 
 -10   0   2    18878.23    18708.07    424.30 o 
  -8   0   2    63408.10    61997.61    808.36 o 
  -6   0   2    81276.28    76687.64   1450.64 o 
  -4   0   2   103143.28   100978.94   1324.36 o 
  -2   0   2    65295.23    64535.19   1708.82 o 
   0   0   2    76031.21    73881.27   1689.31 o 
   2   0   2    26147.50    27193.07    431.21 o 
   4   0   2    42786.87    41582.18    619.91 o 
   6   0   2    49094.11    49822.77    651.25 o 
   8   0   2    19831.55    19896.87    592.36 o 
  10   0   2    25506.08    24767.35    404.07 o 
  12   0   2     6987.59     6818.20    185.26 o 
  14   0   2     8080.90     7988.28    216.95 o 
 -15   1   2      672.53      744.80     31.85 o 
 -13   1   2     5546.69     5545.79     90.32 o 
 -11   1   2     1829.39     1753.24     28.71 o 
  -9   1   2    13077.39    13204.75    127.99 o 
  -7   1   2    10592.51    10178.16     98.51 o 
  -5   1   2     4419.43     4209.88     49.73 o 
  -3   1   2    46243.48    46610.54    615.47 o 
  -1   1   2    13363.09    13684.61    223.17 o 
   1   1   2    44723.74    45743.62   1184.71 o 
   3   1   2    18470.15    19243.55    575.26 o 
   5   1   2     4054.95     3941.86     61.39 o 
   7   1   2     8981.40     9405.73    122.47 o 
   9   1   2     1258.89     1305.56     29.50 o 
  11   1   2     5777.81     5663.13     78.29 o 
  13   1   2     1653.81     1557.45     47.38 o 
 -16   2   2     1545.64     1547.93     70.69 o 
 -14   2   2     1569.15     1569.38     38.61 o 
 -12   2   2     5303.79     5260.55     74.09 o 
 -10   2   2     8666.28     8611.70     96.79 o 
  -8   2   2    23522.81    23176.40    217.28 o 
  -6   2   2    11208.08    10786.83    112.29 o 
  -4   2   2     2629.13     2688.64     73.57 o 
  -2   2   2    10207.38    10519.63    140.51 o 
   0   2   2    25812.08    26291.27   1099.40 o 
   2   2   2     1304.97     1442.60     66.77 o 
   4   2   2      440.43      391.65     11.96 o 
   6   2   2     4965.07     4836.18     99.02 o 
   8   2   2     7678.94     7918.89    147.85 o 
  10   2   2     7480.97     7495.40     97.15 o 
  12   2   2     3515.61     3376.13     62.35 o 
 -15   3   2     5757.22     5633.48    165.76 o 
 -13   3   2    10356.73    10129.10    187.67 o 
 -11   3   2    13315.81    13525.18    147.30 o 
  -9   3   2     6568.80     6302.36     73.00 o 
  -7   3   2    23542.75    23347.03    237.07 o 
  -5   3   2    29428.58    28589.26    325.39 o 
  -3   3   2    75375.91    74835.38   1343.64 o 
  -1   3   2     5482.42     5396.15     74.94 o 
   1   3   2    28392.11    29896.96   1085.07 o 
   3   3   2    30795.99    32174.76    417.76 o 
   5   3   2    44155.79    47424.23   1210.98 o 
   7   3   2     4557.06     4441.91     59.95 o 
   9   3   2     9416.56     9512.27    119.05 o 
  11   3   2     6851.43     6808.51    106.37 o 
  13   3   2     7522.88     7402.43    117.21 o 
 -14   4   2      338.43      348.27     25.68 o 
 -12   4   2       60.17       87.97     13.16 o 
 -10   4   2      778.19      781.95     17.45 o 
  -8   4   2      380.45      391.02     12.31 o 
  -6   4   2      319.91      308.59      7.68 o 
  -4   4   2     4922.72     5309.87     74.24 o 
  -2   4   2     1676.36     1745.13     29.93 o 
   0   4   2     4104.03     4218.91     51.97 o 
   2   4   2      179.16      190.26     10.34 o 
   4   4   2      161.92      170.03     11.10 o 
   6   4   2     1359.89     1620.69     32.76 o 
   8   4   2        0.67       17.92      6.75 o 
  10   4   2      816.23      751.78     24.28 o 
  12   4   2      424.09      426.85     25.68 o 
 -15   5   2     3893.62     4126.26     97.38 o 
 -13   5   2     6191.02     6001.38    100.27 o 
 -11   5   2    13115.65    12908.43    186.48 o 
  -9   5   2    13374.57    12866.03    182.74 o 
  -7   5   2    33019.36    33158.40    378.65 o 
  -5   5   2    15616.49    14901.84    174.66 o 
  -3   5   2    96918.55    97076.36   2024.70 o 
  -1   5   2      146.41      297.01      9.65 o 
   1   5   2    70358.67    68687.03   1131.43 o 
   3   5   2     9284.89     8825.15    168.75 o 
   5   5   2    27689.65    28830.21    483.85 o 
   7   5   2    11726.09    11719.58    165.07 o 
   9   5   2    11891.97    12253.58    179.99 o 
  11   5   2     8483.19     8128.21    155.99 o 
  13   5   2     4518.53     4517.03    101.70 o 
 -14   6   2     5178.89     5040.80    112.00 o 
 -12   6   2     2774.92     2708.35     56.26 o 
 -10   6   2     9422.84     9310.01    140.14 o 
  -8   6   2    10868.41    10793.88    156.06 o 
  -6   6   2    17643.80    17738.38    208.15 o 
  -4   6   2    16491.38    16538.47    193.57 o 
  -2   6   2    24447.67    24173.58    270.94 o 
   0   6   2    45559.84    43797.74    705.08 o 
   2   6   2    18282.80    17781.27    372.13 o 
   4   6   2    20259.41    21677.74    289.33 o 
   6   6   2    15839.76    16311.80    223.22 o 
   8   6   2    15946.50    16239.94    225.12 o 
  10   6   2     3650.51     3833.11     87.03 o 
  12   6   2     3871.82     3974.89    142.60 o 
 -13   7   2       41.03       60.88     13.09 o 
 -11   7   2      948.07      923.41     30.47 o 
  -9   7   2      320.57      278.39     17.32 o 
  -7   7   2     3113.06     3204.35     57.57 o 
  -5   7   2     3529.98     3578.67     50.97 o 
  -3   7   2      328.18      390.18     13.93 o 
  -1   7   2     1815.57     1754.88     33.07 o 
   1   7   2      780.51      963.52     19.00 o 
   3   7   2      647.61      762.36     21.11 o 
   5   7   2     2222.57     2405.03     45.41 o 
   7   7   2      490.31      550.60     21.02 o 
   9   7   2     1574.35     1541.91     48.26 o 
  11   7   2       24.79       41.44     13.79 o 
 -12   8   2     8752.08     8685.94    138.30 o 
 -10   8   2     7702.03     7846.71    124.22 o 
  -8   8   2    15701.14    15839.45    223.92 o 
  -6   8   2     3640.09     3709.36     54.28 o 
  -4   8   2    19493.87    19240.20    351.74 o 
  -2   8   2    16446.42    15889.87    183.43 o 
   0   8   2    25791.67    24955.26    282.77 o 
   2   8   2    36806.55    35810.32    401.86 o 
   4   8   2     7436.47     7519.91    112.05 o 
   6   8   2    13434.14    13673.51    193.18 o 
   8   8   2     8039.65     8576.30    161.92 o 
  10   8   2     9221.65     9685.44    184.34 o 
 -13   9   2      961.42     1017.65     43.93 o 
 -11   9   2     1673.81     1741.59     45.04 o 
  -9   9   2     1767.55     1651.90     51.19 o 
  -7   9   2      927.94      950.07     35.30 o 
  -5   9   2     8567.43     8406.83    123.25 o 
  -3   9   2     5482.09     5423.81     83.82 o 
  -1   9   2     4520.38     4389.19     70.17 o 
   1   9   2     3995.53     3857.55     53.62 o 
   3   9   2    10898.92    10762.91    131.05 o 
   5   9   2     5778.06     6054.10     96.07 o 
   7   9   2     3265.26     3373.99     63.61 o 
   9   9   2     1718.24     1777.75     64.60 o 
 -12  10   2     2435.85     2524.22     72.40 o 
 -10  10   2     1688.39     1678.31     54.28 o 
  -8  10   2     2278.02     2298.18     61.98 o 
  -6  10   2     1453.57     1448.88     43.73 o 
  -4  10   2     3888.62     3970.35     67.36 o 
  -2  10   2     3738.75     3757.79     63.50 o 
   0  10   2     5103.20     4952.74     78.91 o 
   2  10   2     4502.94     4448.11     62.15 o 
   4  10   2     4781.65     4821.84     80.63 o 
   6  10   2     2443.44     2602.91     53.33 o 
   8  10   2      967.00     1128.24     43.93 o 
  10  10   2     2156.33     2199.80     66.21 o 
 -11  11   2     4029.54     4136.05    191.36 o 
  -9  11   2     3461.08     3586.67     86.93 o 
  -7  11   2     8110.19     8052.33    154.87 o 
  -5  11   2    12532.65    12056.98    223.05 o 
  -3  11   2    10133.81    10484.98    164.78 o 
  -1  11   2     9451.95     8928.64    131.56 o 
   1  11   2     9682.90     9849.72    181.84 o 
   3  11   2    10829.18    10836.28    173.70 o 
   5  11   2    14460.85    14636.29    209.08 o 
   7  11   2     6847.75     6929.00    180.39 o 
   9  11   2     5924.17     6256.53    134.32 o 
  -8  12   2      496.82      481.09     30.13 o 
  -6  12   2       53.65       77.12     16.98 o 
  -4  12   2      209.58      229.56     17.69 o 
  -2  12   2      671.06      655.86     24.02 o 
   0  12   2     1156.16     1084.82     39.65 o 
   2  12   2     1241.84     1161.08     76.79 o 
   4  12   2       12.81       24.68     17.06 o 
   6  12   2      340.26      375.66     29.30 o 
  -7  13   2     6048.16     5904.62    125.51 o 
  -5  13   2     1411.83     1485.84     47.90 o 
  -3  13   2     7102.02     7210.46    143.86 o 
  -1  13   2     3378.19     3485.25     83.59 o 
   1  13   2     9215.57     9269.12    178.40 o 
   3  13   2     2022.36     2125.89     61.17 o 
   5  13   2     7814.48     7993.16    231.58 o 
  -4  14   2     2904.21     2759.46    107.26 o 
  -2  14   2     4924.90     4972.00    110.28 o 
   0  14   2     5741.98     5891.63    124.96 o 
   2  14   2     4773.93     4855.89    109.44 o 
 -15   1   3     4732.80     5031.23    102.55 o 
 -13   1   3     8711.50     8572.05    112.49 o 
 -11   1   3    16774.02    16611.34    270.57 o 
  -9   1   3    14850.93    14657.61    140.69 o 
  -7   1   3    17665.32    17085.00    161.26 o 
  -5   1   3     4132.55     4154.40     57.67 o 
  -3   1   3    40479.35    38675.76    444.51 o 
  -1   1   3    35547.47    35550.14    610.64 o 
   1   1   3     5765.01     5940.22     99.93 o 
   3   1   3    23314.16    24115.66    315.14 o 
   5   1   3    17812.36    18121.21    207.71 o 
   7   1   3     8430.32     8698.93    107.84 o 
   9   1   3    29198.31    29492.06    337.48 o 
  11   1   3     9307.49     9106.41    117.88 o 
  13   1   3     5466.68     5516.18    114.62 o 
 -16   2   3      350.78      385.15     34.13 o 
 -14   2   3    10653.29    10702.18    266.78 o 
 -12   2   3     3251.78     3246.79     58.00 o 
 -10   2   3     2708.03     2553.84     35.72 o 
  -8   2   3    26563.06    26809.79    280.11 o 
  -6   2   3    15140.19    14569.02    167.22 o 
  -4   2   3     3434.20     3483.59     58.00 o 
  -2   2   3     5558.33     5231.53     63.00 o 
   0   2   3    11914.41    12096.60    178.31 o 
   2   2   3     7931.66     7683.27    106.00 o 
   4   2   3    34998.25    38020.79    492.39 o 
   6   2   3     8359.72     8645.07    116.46 o 
   8   2   3    12380.53    12780.44    154.14 o 
  10   2   3     1231.32     1262.82     27.99 o 
  12   2   3     3884.64     3728.21     68.93 o 
 -15   3   3     1107.74     1072.22     42.99 o 
 -13   3   3     2407.68     2440.05     64.48 o 
 -11   3   3     1735.43     1644.13     27.53 o 
  -9   3   3    10238.77    10210.87    123.63 o 
  -7   3   3      499.26      488.47     26.08 o 
  -5   3   3    15727.30    15749.06    219.67 o 
  -3   3   3     1858.95     1985.54     32.70 o 
  -1   3   3      990.88     1215.93     32.37 o 
   1   3   3    22008.15    21631.66    458.43 o 
   3   3   3       67.98      163.88     21.94 o 
   5   3   3     5428.50     6223.95    112.04 o 
   7   3   3     7844.88     8129.77    146.48 o 
   9   3   3     3802.16     3644.41     64.20 o 
  11   3   3      355.54      374.86     24.13 o 
  13   3   3     1500.56     1471.33     62.16 o 
 -14   4   3    10121.30     9605.80    181.55 o 
 -12   4   3     7428.30     7176.11     97.95 o 
 -10   4   3    22797.70    22415.45    304.56 o 
  -8   4   3    14228.78    13447.55    158.22 o 
  -6   4   3    48926.04    48015.25    545.91 o 
  -4   4   3    28870.81    27906.93    317.46 o 
  -2   4   3    32091.98    29647.77    336.63 o 
   0   4   3    12430.68    11969.25    240.31 o 
   2   4   3    32475.67    32429.31    692.16 o 
   4   4   3    55914.25    56801.25    916.57 o 
   6   4   3    25562.62    26192.49    430.04 o 
   8   4   3     9314.28     9440.34    138.36 o 
  10   4   3     8538.32     8234.84    125.63 o 
  12   4   3    11877.09    11222.03    210.86 o 
 -15   5   3      564.32      610.25     33.58 o 
 -13   5   3     2476.80     2452.70     65.43 o 
 -11   5   3     1743.97     1772.55     40.14 o 
  -9   5   3     3059.25     2997.66     54.27 o 
  -7   5   3     1662.46     1598.55     26.68 o 
  -5   5   3     5376.37     4878.48     62.88 o 
  -3   5   3    11685.37    11531.42    136.33 o 
  -1   5   3    49313.65    48792.29    605.07 o 
   1   5   3     7856.47     7859.05    110.17 o 
   3   5   3     1910.14     1730.84     39.67 o 
   5   5   3      879.54      960.00     24.84 o 
   7   5   3     1926.13     1992.76     41.17 o 
   9   5   3     9298.01     9173.51    236.27 o 
  11   5   3      636.74      691.26     32.75 o 
 -14   6   3     3145.03     3039.20    129.20 o 
 -12   6   3     3535.76     3353.23     65.14 o 
 -10   6   3     7504.59     7267.00    113.37 o 
  -8   6   3     1072.86     1029.72     27.59 o 
  -6   6   3     8911.03     8758.43    108.20 o 
  -4   6   3     9208.07     9120.90    111.32 o 
  -2   6   3     7225.64     7231.54     89.45 o 
   0   6   3    19425.49    19246.23    218.86 o 
   2   6   3     3765.91     3787.03     66.34 o 
   4   6   3     2352.67     2345.86     60.71 o 
   6   6   3     5255.65     5383.10     85.78 o 
   8   6   3    12551.08    12485.02    250.70 o 
  10   6   3     1947.33     1944.40     92.63 o 
  12   6   3     2651.60     2592.43    115.79 o 
 -13   7   3     3129.70     3095.51     63.73 o 
 -11   7   3     8434.43     8347.64    130.28 o 
  -9   7   3    14242.28    14198.99    202.42 o 
  -7   7   3     7602.36     7459.72    113.31 o 
  -5   7   3    24583.94    24413.69    283.05 o 
  -3   7   3    18031.55    17987.48    210.34 o 
  -1   7   3    18285.11    17460.07    199.94 o 
   1   7   3    27170.09    26842.39    303.84 o 
   3   7   3    24568.40    23927.08    486.37 o 
   5   7   3     7124.95     7278.23    110.20 o 
   7   7   3     7516.88     7827.61    119.09 o 
   9   7   3     9069.77     9037.55    171.45 o 
  11   7   3     4486.22     4592.22    104.82 o 
 -14   8   3       11.66        6.45     35.35 o 
 -12   8   3      107.76      126.12     14.97 o 
 -10   8   3      553.96      583.85     24.37 o 
  -8   8   3     1653.75     1611.15     37.95 o 
  -6   8   3      108.55      170.47     21.79 o 
  -4   8   3      271.05      300.25     18.77 o 
  -2   8   3     1493.87     1537.53     48.42 o 
   0   8   3      437.55      458.45     14.07 o 
   2   8   3     1649.75     1584.22     30.96 o 
   4   8   3      497.89      557.36     20.61 o 
   6   8   3     2895.33     2852.38     55.28 o 
   8   8   3       37.89       41.75     17.06 o 
  10   8   3      429.85      408.41     39.00 o 
 -13   9   3     2123.18     2088.29     52.10 o 
 -11   9   3     7517.68     7429.98    122.94 o 
  -9   9   3    11313.08    11221.90    167.75 o 
  -7   9   3     7452.79     7303.37    113.87 o 
  -5   9   3    11789.25    11962.95    168.74 o 
  -3   9   3    16778.95    16607.95    226.32 o 
  -1   9   3    12372.99    12161.68    169.09 o 
   1   9   3    25529.30    24592.60    281.22 o 
   3   9   3     4828.68     4897.02     67.73 o 
   5   9   3    16744.64    17073.92    237.72 o 
   7   9   3     9400.83     9817.05    147.62 o 
   9   9   3     2902.88     2949.39     76.57 o 
 -12  10   3     2016.15     2084.29     51.59 o 
 -10  10   3     4418.12     4464.11     82.07 o 
  -8  10   3     2220.74     2121.65     57.57 o 
  -6  10   3    21438.66    21161.09    352.90 o 
  -4  10   3    14453.75    14375.43    263.25 o 
  -2  10   3     4025.00     3995.86     67.29 o 
   0  10   3    21108.01    20422.65    276.02 o 
   2  10   3     6975.24     6816.14     89.59 o 
   4  10   3    12277.25    12390.50    178.59 o 
   6  10   3     3966.55     4137.26     74.93 o 
   8  10   3     4640.78     4897.71    108.43 o 
 -11  11   3      268.70      262.90     34.13 o 
  -9  11   3      149.98      152.76     19.77 o 
  -7  11   3     2741.26     2582.69     66.21 o 
  -5  11   3     1098.12     1176.20     39.20 o 
  -3  11   3       95.47      129.99     20.87 o 
  -1  11   3      855.57      778.84     24.02 o 
   1  11   3      361.33      518.65     47.25 o 
   3  11   3     1606.46     1589.09     49.10 o 
   5  11   3      682.50      693.91     26.81 o 
   7  11   3        8.95       23.09     14.58 o 
 -10  12   3     5878.64     5693.22    123.96 o 
  -8  12   3     4175.96     4096.85     94.62 o 
  -6  12   3     6555.79     6485.81    136.51 o 
  -4  12   3    14678.03    14547.49    352.64 o 
  -2  12   3    20141.76    19857.59    272.22 o 
   0  12   3    10119.91    10210.80    189.58 o 
   2  12   3     6735.27     6630.50    134.45 o 
   4  12   3     9683.68     9964.11    188.69 o 
   6  12   3     6063.48     6212.92    129.93 o 
  -7  13   3     3352.85     3159.34     80.79 o 
  -5  13   3     3132.96     3113.22     76.34 o 
  -3  13   3     1170.92     1206.32     45.47 o 
  -1  13   3     2718.42     2594.77     68.88 o 
   1  13   3     6148.69     5934.05    124.96 o 
   3  13   3     3673.34     3711.45     88.76 o 
   5  13   3      734.83      745.06     36.79 o 
  -4  14   3      504.09      519.23     46.32 o 
  -2  14   3     2520.87     2566.54     70.61 o 
   0  14   3     2363.38     2502.48     70.61 o 
   2  14   3     1808.23     1727.47     85.32 o 
 -16   0   4     6752.29     7001.02    190.14 o 
 -14   0   4     8202.21     8174.96    255.96 o 
 -12   0   4    11005.38    10752.89    190.75 o 
 -10   0   4    23375.26    23403.96    385.18 o 
  -8   0   4    40243.50    39502.21    517.06 o 
  -6   0   4    43988.25    44308.76    613.30 o 
  -4   0   4    94547.70    97735.41   1538.52 o 
  -2   0   4   313482.59   243768.22   6128.33 o 
   0   0   4    59325.14    57504.93   1318.79 o 
   2   0   4    81642.47    81547.78   1881.89 o 
   4   0   4    17417.00    17915.15    291.17 o 
   6   0   4    15526.23    16449.08    283.99 o 
   8   0   4    27552.34    28968.93    469.52 o 
  10   0   4    11563.65    11527.13    204.21 o 
  12   0   4     4866.24     4617.03    107.26 o 
 -15   1   4      114.89      124.67     12.01 o 
 -13   1   4     6828.17     6890.44     93.19 o 
 -11   1   4      618.94      605.12     22.17 o 
  -9   1   4      574.50      531.24     12.81 o 
  -7   1   4     3745.09     3635.79     49.26 o 
  -5   1   4    20263.37    20630.67    208.95 o 
  -3   1   4    55976.91    54325.57    623.77 o 
  -1   1   4     3826.90     4325.69    136.51 o 
   1   1   4      211.99      368.29     63.38 o 
   3   1   4    15821.97    17109.07    227.89 o 
   5   1   4    14966.62    15712.62    183.64 o 
   7   1   4      180.67      178.66     10.31 o 
   9   1   4     3540.32     3467.63     53.93 o 
  11   1   4     1315.00     1301.22     30.15 o 
 -16   2   4     1348.62     1358.52     48.92 o 
 -14   2   4     4455.43     4489.05     81.45 o 
 -12   2   4     7587.18     7510.22     99.27 o 
 -10   2   4     9162.57     9156.87    101.68 o 
  -8   2   4     1953.95     1936.91     29.53 o 
  -6   2   4     7733.83     7388.20     96.64 o 
  -4   2   4    26410.77    25707.94    336.77 o 
  -2   2   4    14220.32    14180.12    190.84 o 
   0   2   4    10930.24    11140.30    148.57 o 
   2   2   4    38433.77    40161.46    964.10 o 
   4   2   4    14975.33    15503.06    547.13 o 
   6   2   4    19668.51    20605.41    302.15 o 
   8   2   4     3739.59     3869.48     57.85 o 
  10   2   4     8156.57     8240.85    108.74 o 
  12   2   4     3118.82     3120.39     77.57 o 
 -15   3   4     9108.73     8992.27    173.68 o 
 -13   3   4     5611.73     5450.34     92.73 o 
 -11   3   4     8938.68     8814.76    113.99 o 
  -9   3   4    14920.82    14710.13    171.98 o 
  -7   3   4    43215.12    41991.39    469.73 o 
  -5   3   4    26777.43    26507.93    348.99 o 
  -3   3   4    52320.09    50915.30    584.67 o 
  -1   3   4    26601.17    26805.95    527.07 o 
   1   3   4    25033.39    24824.58    589.32 o 
   3   3   4    36894.29    39795.61    584.44 o 
   5   3   4    24328.05    25708.24    340.93 o 
   7   3   4    21678.09    22625.25    373.85 o 
   9   3   4    10266.67    10205.75    150.55 o 
  11   3   4     7430.61     7327.91    117.24 o 
 -16   4   4      215.52      242.35     45.10 o 
 -14   4   4      358.00      416.69     62.16 o 
 -12   4   4      810.42      814.14     23.17 o 
 -10   4   4       22.03       26.05     14.76 o 
  -8   4   4     3622.53     3594.73     59.91 o 
  -6   4   4      427.66      399.04     13.93 o 
  -4   4   4      656.47      743.06     18.19 o 
  -2   4   4    10176.56    10575.65    125.12 o 
   0   4   4     1465.29     1678.39     38.35 o 
   2   4   4       33.74       72.85      7.04 o 
   4   4   4     1338.78     1516.61     32.31 o 
   6   4   4      426.39      471.33     18.19 o 
   8   4   4      182.15      151.18     15.51 o 
  10   4   4      497.36      458.00     25.86 o 
  12   4   4        1.38        0.56     11.10 o 
 -15   5   4     5149.75     5121.24    113.61 o 
 -13   5   4     4866.93     4792.59    104.98 o 
 -11   5   4    11011.64    10773.22    157.88 o 
  -9   5   4     3073.24     2975.10     53.76 o 
  -7   5   4    14632.89    14311.51    198.83 o 
  -5   5   4    15279.17    15186.78    177.99 o 
  -3   5   4    24766.21    23798.43    272.74 o 
  -1   5   4     9384.19     9080.59     96.20 o 
   1   5   4    19564.25    19949.59    326.84 o 
   3   5   4    18787.02    19423.68    264.35 o 
   5   5   4    15695.60    15845.77    217.56 o 
   7   5   4    16884.75    17395.46    241.03 o 
   9   5   4     3322.21     3225.90     77.51 o 
  11   5   4     5469.04     5179.00    112.89 o 
 -14   6   4     1098.61     1107.18     43.93 o 
 -12   6   4     8653.78     8559.15    132.61 o 
 -10   6   4     9327.34     9064.75    135.81 o 
  -8   6   4    12774.07    12251.19    174.23 o 
  -6   6   4    11431.55    11247.20    135.88 o 
  -4   6   4     4264.39     3836.22     52.24 o 
  -2   6   4    25344.57    25845.95    262.14 o 
   0   6   4    24564.43    24373.88    275.54 o 
   2   6   4    12771.79    13006.84    178.60 o 
   4   6   4     6442.88     6418.93    157.23 o 
   6   6   4     1399.64     1583.80     36.54 o 
   8   6   4     7019.76     6938.89    110.15 o 
  10   6   4     5055.57     5005.52    108.55 o 
 -13   7   4      396.70      408.20     21.83 o 
 -11   7   4     3920.32     3889.92     71.70 o 
  -9   7   4      271.96      273.99     16.57 o 
  -7   7   4       11.66        9.42      6.75 o 
  -5   7   4      448.76      555.55     47.15 o 
  -3   7   4      280.56      289.82     10.95 o 
  -1   7   4     1550.86     1556.29     25.59 o 
   1   7   4    10075.26     9969.00    131.56 o 
   3   7   4     2733.31     2676.47     58.06 o 
   5   7   4     1391.03     1474.21     34.70 o 
   7   7   4      405.74      383.77     19.60 o 
   9   7   4     1282.94     1260.47     69.47 o 
 -14   8   4     5121.77     5078.42    115.79 o 
 -12   8   4     2578.63     2623.44     56.68 o 
 -10   8   4    15958.98    15963.71    228.15 o 
  -8   8   4    12898.30    12841.01    184.98 o 
  -6   8   4    25814.98    25680.34    347.10 o 
  -4   8   4    15023.81    14822.35    177.72 o 
  -2   8   4    25857.63    25101.70    332.35 o 
   0   8   4    21769.52    21106.31    241.99 o 
   2   8   4    23928.20    23267.53    267.28 o 
   4   8   4     1229.44     1302.05     36.28 o 
   6   8   4    27752.77    28059.90    377.92 o 
   8   8   4     8331.76     8858.62    136.84 o 
  10   8   4     5080.15     5145.43    114.54 o 
 -13   9   4     1297.08     1306.33     39.41 o 
 -11   9   4     6416.10     6418.29    107.78 o 
  -9   9   4     1350.08     1289.12     38.97 o 
  -7   9   4     3224.97     3158.98     59.87 o 
  -5   9   4    20254.70    20383.72    240.45 o 
  -3   9   4     9744.03     9750.03    139.63 o 
  -1   9   4     1258.91     1206.00     28.92 o 
   1   9   4     3537.86     3608.70     52.50 o 
   3   9   4     9585.91     9638.72    120.76 o 
   5   9   4     3110.24     3164.17     60.42 o 
   7   9   4     1622.69     1831.69     44.00 o 
   9   9   4     1192.36     1173.66     60.94 o 
 -12  10   4      755.66      778.26     33.75 o 
 -10  10   4     2408.14     2438.04     53.90 o 
  -8  10   4      110.82      136.46     18.37 o 
  -6  10   4     5625.30     5592.54    110.93 o 
  -4  10   4     4890.31     4819.46     79.90 o 
  -2  10   4     4065.51     4022.12     67.84 o 
   0  10   4      248.39      275.84     14.69 o 
   2  10   4     5766.98     5657.75     90.64 o 
   4  10   4     1962.34     1985.55     36.84 o 
   6  10   4     2656.98     2699.39     56.19 o 
   8  10   4      659.22      654.41     34.34 o 
 -11  11   4     4432.30     4398.85    181.61 o 
  -9  11   4     6128.73     6025.51    124.75 o 
  -7  11   4     7715.41     7714.61    147.97 o 
  -5  11   4     7611.62     7526.11    142.57 o 
  -3  11   4     7331.90     7543.95    115.13 o 
  -1  11   4     8602.80     8336.22    124.92 o 
   1  11   4    12117.30    11915.26    171.37 o 
   3  11   4     3941.38     4023.42     91.36 o 
   5  11   4     5339.15     5375.82     92.22 o 
   7  11   4     4548.26     4852.10    109.20 o 
 -10  12   4      690.28      642.04     35.05 o 
  -8  12   4        9.04        4.88     17.06 o 
  -6  12   4       84.37       85.27     15.84 o 
  -4  12   4      595.38      508.78     51.19 o 
  -2  12   4       20.50       24.24     14.33 o 
   0  12   4      769.27      749.21     25.45 o 
   2  12   4      149.68      158.49     18.96 o 
   4  12   4       40.44       31.84     28.03 o 
   6  12   4      535.14      567.98     48.75 o 
  -7  13   4     7315.67     7216.25    146.03 o 
  -5  13   4     2410.55     2501.23     65.94 o 
  -3  13   4     6991.34     6922.92    110.90 o 
  -1  13   4     7237.42     7399.96    148.12 o 
   1  13   4     3052.27     3034.42     77.51 o 
   3  13   4     5323.38     5320.16    118.06 o 
  -4  14   4     5635.29     5736.95    120.07 o 
  -2  14   4     3296.60     3266.93     83.48 o 
   0  14   4     5044.74     5176.32    115.45 o 
 -17   1   5     4148.06     4141.10    130.42 o 
 -15   1   5     1443.29     1374.64     59.23 o 
 -13   1   5     7423.89     7531.41    100.80 o 
 -11   1   5     7781.02     8050.29    103.42 o 
  -9   1   5    17381.26    17266.46    180.66 o 
  -7   1   5    13757.45    13248.25    172.59 o 
  -5   1   5    18348.36    17593.51    178.47 o 
  -3   1   5    23051.84    22882.77    301.02 o 
  -1   1   5    44715.54    42608.37    900.72 o 
   1   1   5    30619.46    30735.80    496.43 o 
   3   1   5    35832.68    38299.50    497.52 o 
   5   1   5    17233.72    17650.54    239.66 o 
   7   1   5     7012.25     7229.05     95.36 o 
   9   1   5    14046.25    14017.31    172.41 o 
  11   1   5     2504.60     2620.27     47.83 o 
 -16   2   5     3456.36     3246.55     81.54 o 
 -14   2   5     6115.27     6136.83    102.92 o 
 -12   2   5     3092.07     3041.26     48.31 o 
 -10   2   5     1312.29     1308.74     37.94 o 
  -8   2   5    14528.54    14613.39    188.24 o 
  -6   2   5     3917.97     3995.42     61.22 o 
  -4   2   5    22315.74    22124.02    223.82 o 
  -2   2   5    20538.81    20565.79    308.19 o 
   0   2   5    17215.29    17934.27    293.89 o 
   2   2   5     6227.76     6098.95     98.79 o 
   4   2   5    11806.52    12509.42    173.53 o 
   6   2   5    11015.75    11416.13    383.13 o 
   8   2   5     1706.36     1784.54     40.33 o 
  10   2   5     6952.36     6830.90    110.24 o 
 -15   3   5      758.29      724.84     30.41 o 
 -13   3   5      937.27      878.97     29.34 o 
 -11   3   5      141.23      152.61     14.50 o 
  -9   3   5     4592.57     4807.53     74.94 o 
  -7   3   5      464.55      475.63     15.40 o 
  -5   3   5     5381.43     5080.01     74.90 o 
  -3   3   5    16095.42    16097.94    185.99 o 
  -1   3   5     4223.71     4108.82     61.89 o 
   1   3   5    31119.17    33880.76    440.75 o 
   3   3   5      113.84       77.73      8.62 o 
   5   3   5     8980.53     9598.76    152.06 o 
   7   3   5      958.11     1008.05     35.93 o 
   9   3   5      831.02      804.30     27.19 o 
  11   3   5      666.56      686.18     26.74 o 
 -16   4   5     2932.63     3010.46     80.79 o 
 -14   4   5    11378.28    11551.78    175.60 o 
 -12   4   5     9945.74     9622.57    146.97 o 
 -10   4   5    10304.63    10051.90    146.00 o 
  -8   4   5     9542.48     9309.78    141.98 o 
  -6   4   5    38513.57    37263.02    489.51 o 
  -4   4   5    35788.89    34481.68    492.05 o 
  -2   4   5    39594.18    40684.16    459.70 o 
   0   4   5    31178.15    30820.74    350.74 o 
   2   4   5    29843.86    31056.96    407.01 o 
   4   4   5    18591.01    18664.50    435.13 o 
   6   4   5    21615.20    22054.40    299.17 o 
   8   4   5     9848.57    10311.28    153.37 o 
  10   4   5     6575.60     6305.33    104.57 o 
 -15   5   5      495.11      508.80     86.54 o 
 -13   5   5     1293.46     1283.80     42.15 o 
 -11   5   5     2990.37     2930.97     55.55 o 
  -9   5   5    12060.75    12218.80    174.17 o 
  -7   5   5    11153.68    11030.78    155.90 o 
  -5   5   5      694.00      671.97     24.95 o 
  -3   5   5     4275.93     4146.43     55.02 o 
  -1   5   5      838.53      794.27     14.48 o 
   1   5   5     5526.90     5824.71     92.76 o 
   3   5   5     5245.87     5461.41     85.33 o 
   5   5   5     4559.84     4616.37     76.41 o 
   7   5   5     1083.89     1150.10     31.75 o 
   9   5   5     4565.40     4380.11     78.29 o 
 -14   6   5      708.77      679.65     35.30 o 
 -12   6   5     2042.91     1942.98     44.38 o 
 -10   6   5     3239.38     3232.55     59.91 o 
  -8   6   5     6592.85     6439.17     99.21 o 
  -6   6   5     9445.13     9542.68    117.01 o 
  -4   6   5     5766.06     5420.16     70.49 o 
  -2   6   5     3513.21     3481.67     42.07 o 
   0   6   5     9690.64     9484.49    133.51 o 
   2   6   5    10870.94    11024.06    155.62 o 
   4   6   5     9207.86     9148.57    134.55 o 
   6   6   5     5757.51     5708.43     92.83 o 
   8   6   5     1669.50     1530.72     47.08 o 
  10   6   5     1943.94     1964.85     59.45 o 
 -15   7   5     1441.56     1470.42     52.55 o 
 -13   7   5     4990.64     4858.44     86.61 o 
 -11   7   5    14860.47    14641.39    210.82 o 
  -9   7   5    10034.41     9692.43    143.80 o 
  -7   7   5     7699.35     7339.19    110.95 o 
  -5   7   5    14877.40    14930.82    178.01 o 
  -3   7   5    15614.06    15291.62    181.38 o 
  -1   7   5    15786.56    15620.70    181.67 o 
   1   7   5    16674.55    16456.32    224.04 o 
   3   7   5     5078.70     4931.19     79.69 o 
   5   7   5     9386.46     9191.99    152.96 o 
   7   7   5     7020.08     7150.10    113.46 o 
   9   7   5     9415.31     9493.66    181.70 o 
 -14   8   5      810.24      819.03     70.69 o 
 -12   8   5       25.10       33.10     11.67 o 
 -10   8   5        2.85        0.00      9.65 o 
  -8   8   5        7.92       11.62      8.21 o 
  -6   8   5     2162.98     2173.38     44.32 o 
  -4   8   5      124.22      162.68     10.02 o 
  -2   8   5      556.42      580.38     18.53 o 
   0   8   5      207.17      279.44     13.59 o 
   2   8   5      613.08      650.80     23.54 o 
   4   8   5      176.06      207.68     13.93 o 
   6   8   5       14.61       37.53      9.65 o 
   8   8   5        4.38        4.88     11.70 o 
 -13   9   5     6099.75     5851.59    112.89 o 
 -11   9   5     1631.51     1599.77     42.17 o 
  -9   9   5    14566.26    14245.91    205.63 o 
  -7   9   5     5699.31     5761.10    113.41 o 
  -5   9   5    20137.89    20086.58    348.68 o 
  -3   9   5     9370.02     9120.75    132.58 o 
  -1   9   5     9071.79     8805.82    128.82 o 
   1   9   5    21733.50    21527.60    291.51 o 
   3   9   5     4505.52     4380.27     75.33 o 
   5   9   5     6396.47     6467.40    104.91 o 
   7   9   5     6584.88     6608.59    109.16 o 
 -12  10   5     5995.27     5998.90    104.53 o 
 -10  10   5     4841.93     4726.69     98.82 o 
  -8  10   5     8414.18     8205.55    128.31 o 
  -6  10   5     6122.75     6040.74     97.83 o 
  -4  10   5    11180.54    10815.82    234.96 o 
  -2  10   5     8195.79     8005.84    119.76 o 
   0  10   5     4574.53     4346.90     73.40 o 
   2  10   5     5307.25     5432.34     88.39 o 
   4  10   5     5370.73     5516.22     78.94 o 
   6  10   5     8752.52     8664.22    135.91 o 
 -11  11   5       52.93       65.85     14.95 o 
  -9  11   5      374.62      355.87     21.83 o 
  -7  11   5      455.55      445.66     41.44 o 
  -5  11   5       12.47       49.19     25.60 o 
  -3  11   5     2020.68     2058.13     43.33 o 
  -1  11   5     1158.23     1089.01     29.72 o 
   1  11   5       21.30       39.97     12.99 o 
   3  11   5       10.16       25.03     11.65 o 
   5  11   5     1441.02     1482.74     50.83 o 
 -10  12   5     4626.12     4597.46    105.75 o 
  -8  12   5     7591.34     7598.13    150.46 o 
  -6  12   5    10453.37    10154.69    187.50 o 
  -4  12   5     7993.03     7802.27    148.50 o 
  -2  12   5     4033.13     4175.06     73.70 o 
   0  12   5     4978.74     5151.81     87.35 o 
   2  12   5     8544.14     8316.50    163.72 o 
   4  12   5     8042.41     8432.29    167.17 o 
  -7  13   5      899.88      831.18     37.45 o 
  -5  13   5     1193.37     1201.90     42.68 o 
  -3  13   5     3089.87     3139.55     76.00 o 
  -1  13   5     4672.06     4692.81     83.11 o 
   1  13   5     2282.17     2355.06     67.16 o 
  -4  14   5     1006.81      972.79     49.97 o 
  -2  14   5     2806.88     2733.10     73.88 o 
 -16   0   6     4351.99     4248.88    146.26 o 
 -14   0   6     6902.96     6856.79    279.11 o 
 -12   0   6     6123.60     6237.84    120.78 o 
 -10   0   6    15980.60    16133.49    363.21 o 
  -8   0   6    12105.63    12163.63    165.89 o 
  -6   0   6    57040.24    54875.25   1228.59 o 
  -4   0   6    30105.71    28167.30    442.74 o 
  -2   0   6    58791.57    57309.91   1330.97 o 
   0   0   6    19427.08    20132.82    468.03 o 
   2   0   6    15940.50    16039.95    380.28 o 
   4   0   6    13465.38    14357.95    348.59 o 
   6   0   6     6970.35     7136.42    133.58 o 
   8   0   6    16302.12    16203.21    278.28 o 
  10   0   6     3411.39     3248.31     79.29 o 
 -17   1   6      216.90      219.25     19.57 o 
 -15   1   6     1928.75     1847.41     55.08 o 
 -13   1   6      110.82      116.91     10.87 o 
 -11   1   6     2605.13     2704.72     43.42 o 
  -9   1   6     6265.22     6492.17     73.83 o 
  -7   1   6      176.28      216.55     15.03 o 
  -5   1   6     4879.15     5142.49     56.69 o 
  -3   1   6      906.69      755.17     23.16 o 
  -1   1   6     2297.50     2146.95     45.65 o 
   1   1   6     9539.60     9789.73    238.89 o 
   3   1   6     1026.32     1036.85     37.78 o 
   5   1   6     3843.45     4105.96     69.42 o 
   7   1   6       74.07      116.26     16.26 o 
   9   1   6      853.45      823.30     28.15 o 
 -16   2   6     1424.19     1426.44     41.64 o 
 -14   2   6     2960.27     2968.99     61.11 o 
 -12   2   6     2533.06     2549.48     51.79 o 
 -10   2   6    12167.08    12429.44    147.61 o 
  -8   2   6    20433.11    20287.67    317.38 o 
  -6   2   6    18507.20    18102.48    184.96 o 
  -4   2   6    13621.53    13748.99    160.36 o 
  -2   2   6    45508.40    45813.49    605.81 o 
   0   2   6    26742.76    27995.58    469.71 o 
   2   2   6    16210.60    16420.06    244.80 o 
   4   2   6     4912.24     4921.65     78.79 o 
   6   2   6     5703.27     6009.19     95.68 o 
   8   2   6     4264.95     4295.11     76.46 o 
  10   2   6     3277.95     3234.30     65.17 o 
 -15   3   6     6522.59     6537.74    111.39 o 
 -13   3   6    10369.27    10201.11    155.30 o 
 -11   3   6    13039.38    12624.51    220.65 o 
  -9   3   6    17587.12    17649.91    251.92 o 
  -7   3   6    14908.40    15036.36    260.93 o 
  -5   3   6    62332.67    60041.03    609.77 o 
  -3   3   6    35331.57    34974.62    396.39 o 
  -1   3   6    23769.93    24683.58    374.53 o 
   1   3   6    19655.38    19946.34    266.31 o 
   3   3   6    45601.54    48709.38    632.59 o 
   5   3   6    12170.71    12582.22    178.70 o 
   7   3   6    12378.37    12390.43    385.03 o 
   9   3   6     3782.03     3868.28     72.71 o 
 -16   4   6       35.44       53.10     19.32 o 
 -14   4   6      614.54      604.80     30.39 o 
 -12   4   6        1.60       67.71     43.88 o 
 -10   4   6      722.18      741.58     30.58 o 
  -8   4   6     3148.37     3242.42     61.98 o 
  -4   4   6      950.28     1049.74     19.97 o 
  -2   4   6      629.37      684.79     17.69 o 
   0   4   6      849.81      975.36     19.00 o 
   2   4   6      163.67      170.28     13.13 o 
   4   4   6      509.23      515.58     32.47 o 
   6   4   6      139.36      163.52     13.09 o 
   8   4   6     2478.45     2561.60     53.37 o 
  10   4   6      275.51      260.49     21.34 o 
 -15   5   6     2186.13     2091.30     51.36 o 
 -13   5   6     5490.42     5359.17    125.54 o 
 -11   5   6     3840.87     3992.83     73.52 o 
  -9   5   6    10803.99    11040.23    158.66 o 
  -7   5   6     4965.99     4708.44    100.27 o 
  -5   5   6    42387.22    41516.98    470.87 o 
  -3   5   6     2050.08     1901.79     30.72 o 
  -1   5   6    27969.76    28771.04    402.87 o 
   1   5   6     4985.22     5060.54     78.74 o 
   3   5   6    14304.55    14929.75    206.82 o 
   5   5   6     6413.35     6473.54    107.80 o 
   7   5   6     4296.60     4500.00     79.72 o 
   9   5   6     4678.33     4619.94     83.40 o 
 -14   6   6     2044.93     1930.72     59.30 o 
 -12   6   6     5295.50     5125.70     87.50 o 
 -10   6   6     4952.13     4844.89     80.94 o 
  -8   6   6     6754.78     6673.75    102.43 o 
  -6   6   6     8272.53     8207.64    120.82 o 
  -4   6   6     1594.35     1537.23     27.19 o 
  -2   6   6    15595.52    15889.45    165.63 o 
   0   6   6     5686.47     5691.58     86.10 o 
   2   6   6     4595.38     4754.87     76.88 o 
   4   6   6     3534.66     3583.04     64.23 o 
   6   6   6    10015.75    10066.25    150.98 o 
   8   6   6     4734.16     4641.64     83.45 o 
 -15   7   6      117.05      118.10     24.38 o 
 -13   7   6      803.18      772.68     47.53 o 
 -11   7   6      287.90      265.72     41.95 o 
  -9   7   6      544.85      549.51     21.69 o 
  -7   7   6     7144.10     7135.23    109.54 o 
  -5   7   6      836.70      811.97     19.22 o 
  -3   7   6     8863.57     8713.93    109.22 o 
  -1   7   6     6380.64     6508.02     73.75 o 
   1   7   6       31.30       42.66      7.89 o 
   3   7   6     1853.63     1948.25     48.14 o 
   5   7   6      493.71      502.08     21.02 o 
   7   7   6     2467.12     2307.84     51.05 o 
 -14   8   6     6837.31     6709.09    162.11 o 
 -12   8   6     6420.69     6441.77    107.32 o 
 -10   8   6    16142.80    15793.44    225.33 o 
  -8   8   6    10023.54    10033.68    163.22 o 
  -6   8   6    17338.06    17104.26    237.94 o 
  -4   8   6     9670.72     9620.97    120.16 o 
  -2   8   6    13833.21    13408.79    162.25 o 
   0   8   6    25950.49    25970.75    346.89 o 
   2   8   6    15364.60    15065.17    210.93 o 
   4   8   6    12873.80    12983.59    187.04 o 
   6   8   6     8063.41     7942.58    125.20 o 
   8   8   6     8165.66     8242.47    177.38 o 
 -13   9   6     2268.08     2289.09     54.37 o 
 -11   9   6     3846.30     3928.85     74.06 o 
  -9   9   6     1455.49     1500.31     38.82 o 
  -7   9   6     5171.58     5044.13     84.71 o 
  -5   9   6     4410.39     4374.79     74.40 o 
  -3   9   6     5747.17     5709.47    107.54 o 
  -1   9   6     2669.12     2674.35     50.51 o 
   1   9   6     3181.85     3201.79     58.87 o 
   3   9   6     5851.52     5834.01     95.44 o 
   5   9   6     5258.18     5395.75    127.28 o 
   7   9   6     2723.98     2639.15     58.00 o 
 -12  10   6     1006.33      999.48     34.58 o 
 -10  10   6     2536.79     2457.99     53.79 o 
  -8  10   6      743.75      743.82     26.67 o 
  -6  10   6     1570.61     1704.18    104.63 o 
  -4  10   6      864.42      906.51     28.08 o 
  -2  10   6     2350.06     2323.44     46.65 o 
   0  10   6      591.05      533.76     20.41 o 
   2  10   6     3208.96     3154.12     59.87 o 
   4  10   6     2266.31     2306.61     63.71 o 
   6  10   6      872.59      911.62     31.29 o 
 -11  11   6     2471.70     2635.35     58.98 o 
  -9  11   6     2631.48     2614.49     56.16 o 
  -7  11   6     6787.71     6643.08    108.13 o 
  -5  11   6     5303.62     5490.88    112.42 o 
  -3  11   6     5641.64     5501.14     89.80 o 
  -1  11   6     4626.54     4709.00     80.39 o 
   1  11   6     2725.63     2857.47     56.43 o 
   3  11   6     7140.94     7317.39    116.48 o 
   5  11   6     4386.48     4405.26    102.46 o 
 -10  12   6       76.74       83.95     23.23 o 
  -8  12   6      125.58      113.02     18.04 o 
  -6  12   6       11.99       37.02     13.47 o 
  -4  12   6        4.19       15.75     10.97 o 
  -2  12   6       50.03       62.16     11.48 o 
   0  12   6     1103.79     1067.66     31.50 o 
   2  12   6       15.61       15.60     10.03 o 
  -7  13   6     2043.34     2087.87     60.74 o 
  -5  13   6     5389.35     5280.73    113.14 o 
  -3  13   6     2371.71     2419.86     64.89 o 
  -1  13   6     6764.34     6693.57    109.88 o 
   1  13   6     2145.52     2111.04     63.71 o 
 -17   1   7     3348.56     3316.65     90.48 o 
 -15   1   7     2599.36     2648.02     57.65 o 
 -13   1   7     7558.29     7692.48    121.81 o 
 -11   1   7    12465.83    12564.80    153.98 o 
  -9   1   7    22389.21    22354.02    255.59 o 
  -7   1   7     5980.63     5824.92     64.37 o 
  -5   1   7    22364.82    22375.40    227.71 o 
  -3   1   7    36199.95    36141.07    821.50 o 
  -1   1   7    13222.07    13169.42    221.49 o 
   1   1   7    17155.21    17087.26    286.13 o 
   3   1   7    10196.74    10250.45    255.96 o 
   5   1   7     2158.47     2239.06     56.88 o 
   7   1   7     8008.69     8275.38    128.06 o 
   9   1   7     6337.40     6213.20    105.08 o 
 -16   2   7     4153.71     4028.17     78.91 o 
 -14   2   7     4303.53     4349.12     79.73 o 
 -12   2   7     1039.14      983.78     29.05 o 
 -10   2   7     8290.04     8124.34    148.20 o 
  -8   2   7    12614.21    12432.10    181.91 o 
  -6   2   7    15464.81    15308.33    158.19 o 
  -4   2   7    11295.47    11074.44    132.10 o 
  -2   2   7     3640.42     3573.76     85.06 o 
   0   2   7     5467.85     5668.65     87.00 o 
   2   2   7    13784.17    13747.82    236.15 o 
   4   2   7     2819.63     2860.99     86.54 o 
   6   2   7    14863.74    15450.41    218.08 o 
   8   2   7     2095.07     2238.30     50.18 o 
 -17   3   7      166.66      134.28     18.00 o 
 -15   3   7      831.81      807.11     31.14 o 
 -13   3   7      924.99     1004.00     31.54 o 
 -11   3   7     2324.95     2303.43     57.26 o 
  -9   3   7     1870.12     1917.02     37.66 o 
  -7   3   7    16327.18    16233.44    188.03 o 
  -5   3   7     2242.44     2305.48     29.74 o 
  -3   3   7      416.68      440.59     14.50 o 
  -1   3   7     8741.29     9288.56    185.24 o 
   1   3   7      843.56      787.53     32.91 o 
   3   3   7      194.74      194.87     13.09 o 
   5   3   7      926.78      968.17     28.63 o 
   7   3   7     1909.17     1824.68     43.14 o 
   9   3   7      577.57      596.28     26.78 o 
 -16   4   7     5363.11     5242.35     96.67 o 
 -14   4   7     4443.03     4399.33     81.74 o 
 -12   4   7    13021.71    12815.85    552.13 o 
 -10   4   7     7725.35     7585.76    131.07 o 
  -8   4   7    23694.65    23895.87    320.80 o 
  -6   4   7    22130.79    22007.38    295.59 o 
  -4   4   7    36667.01    36690.66    417.39 o 
  -2   4   7    15555.11    16202.11    229.53 o 
   0   4   7     7604.09     7230.83    131.85 o 
   2   4   7    18509.66    19481.12    264.00 o 
   4   4   7    20874.93    20915.77    286.07 o 
   6   4   7    11460.79    11477.48    169.33 o 
   8   4   7     3032.36     3128.53     62.79 o 
 -15   5   7     1453.69     1412.51     41.45 o 
 -13   5   7     1532.68     1436.38     46.82 o 
 -11   5   7     2974.07     2801.46     79.42 o 
  -9   5   7     1859.21     1870.60     39.21 o 
  -7   5   7      972.58     1025.89     51.62 o 
  -5   5   7      120.26      141.03     10.03 o 
  -3   5   7     8030.33     8129.37    101.40 o 
  -1   5   7     9354.22     9860.99    174.07 o 
   1   5   7     9901.97    10323.62    147.17 o 
   3   5   7     2471.78     2460.25    111.04 o 
   5   5   7      159.08      199.38     14.50 o 
   7   5   7     5791.05     5735.96    117.81 o 
 -14   6   7     2117.03     2112.24     74.35 o 
 -12   6   7     5626.14     5684.42    143.58 o 
 -10   6   7     1614.28     1523.62     36.38 o 
  -8   6   7     7841.74     7646.00    116.13 o 
  -6   6   7     5804.95     5659.26     88.92 o 
  -4   6   7     2665.59     2510.87     39.45 o 
  -2   6   7    12577.84    12671.86    153.17 o 
   0   6   7     7903.71     8121.47    118.98 o 
   2   6   7     2469.78     2451.72     48.26 o 
   4   6   7      684.48      655.49     23.35 o 
   6   6   7     4073.09     3902.51     72.68 o 
   8   6   7     1602.22     1601.63     42.17 o 
 -15   7   7     2213.13     2145.68     65.23 o 
 -13   7   7     4558.47     4381.44     99.57 o 
 -11   7   7     8514.30     8498.19    131.52 o 
  -9   7   7     5743.52     5613.53     91.69 o 
  -7   7   7     9246.37     9155.89    135.79 o 
  -5   7   7     9816.29     9825.25    122.54 o 
  -3   7   7    10859.11    10805.86    133.02 o 
  -1   7   7    10321.48    10225.83    147.14 o 
   1   7   7    14936.15    14738.81    205.74 o 
   3   7   7    11109.36    10807.13    158.44 o 
   5   7   7     7877.11     7966.48    125.15 o 
   7   7   7     5460.77     5271.27    113.42 o 
 -14   8   7      451.82      467.07     53.63 o 
 -12   8   7      539.99      560.88     24.54 o 
 -10   8   7      287.68      290.87     31.79 o 
  -8   8   7        1.86        6.90     13.89 o 
  -6   8   7       15.20       27.10      8.57 o 
  -4   8   7      360.14      366.00     14.47 o 
  -2   8   7      492.79      531.88     29.99 o 
   0   8   7     2179.79     2125.68     44.00 o 
   2   8   7      490.23      489.56     20.03 o 
   4   8   7     1266.13     1206.07     33.72 o 
   6   8   7     1048.44     1046.65     33.23 o 
 -13   9   7     3849.89     3932.59     95.81 o 
 -11   9   7     4589.69     4486.43     81.87 o 
  -9   9   7     8364.58     8203.50    127.87 o 
  -7   9   7     6145.94     6088.11    101.41 o 
  -5   9   7     7676.84     7628.38    118.00 o 
  -3   9   7     5082.16     4942.54     80.45 o 
  -1   9   7    13969.17    13724.36    193.54 o 
   1   9   7     4558.49     4559.47     78.18 o 
   3   9   7     6192.78     6051.58     99.78 o 
   5   9   7     9147.82     8918.25    172.66 o 
 -12  10   7     4583.46     4592.32     86.22 o 
 -10  10   7      169.31      172.49     15.68 o 
  -8  10   7     6187.48     6130.46    101.51 o 
  -6  10   7     9935.18     9737.29    176.10 o 
  -4  10   7     1839.53     1749.97     56.07 o 
  -2  10   7    11127.37    11005.30    160.66 o 
   0  10   7     3306.89     3274.98     61.64 o 
   2  10   7     9268.13     9177.73    139.59 o 
   4  10   7     5709.80     5768.81    124.07 o 
 -11  11   7       18.79        2.93     10.03 o 
  -9  11   7      222.76      256.61     17.86 o 
  -7  11   7     1541.45     1657.33     41.56 o 
  -5  11   7      293.55      305.12     22.21 o 
  -3  11   7       68.16       77.96     11.36 o 
  -1  11   7        3.43        7.31      8.57 o 
   1  11   7      739.10      743.79     26.94 o 
   3  11   7      535.94      540.27     24.02 o 
  -8  12   7     2598.23     2702.25     71.15 o 
  -6  12   7     2734.64     2696.25     70.11 o 
  -4  12   7     9227.68     9056.94    171.72 o 
  -2  12   7     8442.24     8431.56    131.45 o 
   0  12   7     5490.27     5462.67     93.84 o 
   2  12   7     5967.20     6147.49    104.19 o 
  -5  13   7     1444.14     1391.70     47.90 o 
  -3  13   7      893.37      957.78     38.07 o 
  -1  13   7     2157.32     2160.70     50.31 o 
 -16   0   8     5581.91     5652.98    182.83 o 
 -14   0   8     5608.77     5923.57    182.83 o 
 -12   0   8     7716.69     7783.52    144.36 o 
 -10   0   8    16599.30    16227.69    273.47 o 
  -8   0   8    71799.66    70387.54   1112.36 o 
  -6   0   8     1245.48     1412.96     31.85 o 
  -4   0   8    15936.73    15542.66    363.21 o 
  -2   0   8     8025.70     8100.42    202.33 o 
   2   0   8    15126.35    15116.07    365.65 o 
   4   0   8     3555.11     3456.63    109.70 o 
   6   0   8    10785.81    11264.53    292.52 o 
   8   0   8    10215.51    10506.41    280.33 o 
 -17   1   8       22.62       21.04     17.06 o 
 -15   1   8     1907.39     1961.62     48.34 o 
 -13   1   8     1343.42     1308.16     35.87 o 
 -11   1   8     2312.18     2329.68     39.10 o 
  -9   1   8      447.49      460.99     13.59 o 
  -7   1   8      278.84      322.93     25.35 o 
  -5   1   8    27170.97    27560.54    308.50 o 
  -3   1   8     3784.29     3598.01     70.61 o 
  -1   1   8       20.90       61.68     19.50 o 
   1   1   8      472.48      460.54     21.49 o 
   3   1   8     4859.97     4880.24    138.95 o 
   5   1   8     1012.85     1121.71     38.75 o 
   7   1   8     1398.25     1396.79     46.54 o 
 -16   2   8     1234.57     1255.18     39.39 o 
 -14   2   8     3784.37     3783.73     72.01 o 
 -12   2   8     8879.66     8727.20    134.77 o 
 -10   2   8     8201.21     8348.38    151.67 o 
  -8   2   8     3923.81     3812.05     52.19 o 
  -6   2   8    10983.37    11244.21    118.98 o 
  -4   2   8    10517.62    10833.41    130.88 o 
  -2   2   8     4609.96     4637.46     72.24 o 
   0   2   8     7968.49     8031.79    145.65 o 
   2   2   8     2884.34     2865.56     65.50 o 
   4   2   8    10508.13    10403.21    188.74 o 
   6   2   8     2189.55     2185.04     59.45 o 
   8   2   8     4674.51     4555.03    102.55 o 
 -17   3   8     5147.65     5111.30     96.29 o 
 -15   3   8     5667.04     5613.89     98.95 o 
 -13   3   8     5842.86     5773.36    114.12 o 
 -11   3   8     6683.59     6489.27    162.11 o 
  -9   3   8    16583.54    16693.76    229.32 o 
  -7   3   8    13877.50    13571.81    187.74 o 
  -5   3   8    30594.14    30764.09    351.89 o 
  -3   3   8    14729.89    15080.63    208.26 o 
  -1   3   8    13159.98    12945.90    222.34 o 
   1   3   8    12620.88    12303.28    215.46 o 
   3   3   8    11276.25    11024.43    198.23 o 
   5   3   8     9666.30     9970.76    241.33 o 
   7   3   8     7660.84     7688.81    123.36 o 
 -16   4   8        0.24        0.00     11.36 o 
 -14   4   8      135.18      143.65     15.77 o 
 -12   4   8        5.83       63.01     24.38 o 
 -10   4   8      659.85      679.45     22.28 o 
  -8   4   8       37.16       38.16      7.43 o 
  -6   4   8       24.66       46.08      8.80 o 
  -4   4   8     1308.00     1357.87     25.55 o 
  -2   4   8     1669.93     1690.20     34.12 o 
   0   4   8      849.67      846.35     30.13 o 
   2   4   8     1623.67     1627.74     36.99 o 
   4   4   8      289.41      349.70     24.45 o 
   6   4   8        2.11        1.10     12.32 o 
   8   4   8      132.88      104.81     13.93 o 
 -15   5   8     3057.43     3089.61     66.17 o 
 -13   5   8     7930.54     7718.03    150.95 o 
 -11   5   8     3617.54     3575.72     64.91 o 
  -9   5   8     9788.09     9641.96    141.80 o 
  -7   5   8     5094.40     5126.84     81.87 o 
  -5   5   8    14271.34    14282.27    170.75 o 
  -3   5   8     6507.62     6452.84     84.03 o 
  -1   5   8     9841.85     9882.41    177.52 o 
   1   5   8     4688.24     4657.83    123.39 o 
   3   5   8     6410.90     6335.33    123.48 o 
   5   5   8    10205.62     9871.46    291.03 o 
   7   5   8     3442.65     3449.58     86.54 o 
 -14   6   8     2334.65     2305.59     64.89 o 
 -12   6   8     3323.55     3231.59     77.73 o 
 -10   6   8     4838.93     4741.89     80.39 o 
  -8   6   8     7883.79     7939.48    120.36 o 
  -6   6   8     3143.30     3164.07     56.61 o 
  -4   6   8     4587.55     4610.04     64.18 o 
  -2   6   8     9889.35     9981.72    143.43 o 
   0   6   8     9837.62     9688.25    140.46 o 
   2   6   8    11389.36    11191.52    163.11 o 
   4   6   8     2533.80     2626.16     54.85 o 
   6   6   8     2783.36     2813.49     73.06 o 
 -15   7   8        4.55        0.00     15.23 o 
 -13   7   8     2111.13     2064.65    110.91 o 
 -11   7   8     1571.79     1586.77     40.14 o 
  -9   7   8      866.17      845.73     32.72 o 
  -7   7   8     1620.35     1674.51     41.99 o 
  -5   7   8      376.54      386.20     14.25 o 
  -3   7   8       15.62       30.26      7.43 o 
  -1   7   8     1966.81     1962.48     41.64 o 
   1   7   8      543.07      580.90     21.45 o 
   3   7   8     2666.13     2669.98     54.85 o 
   5   7   8      127.67      114.70     13.93 o 
 -14   8   8     3018.80     3054.86     80.79 o 
 -12   8   8     4583.28     4599.96     97.09 o 
 -10   8   8     5672.23     5821.67     97.39 o 
  -8   8   8    12690.02    12981.08    188.29 o 
  -6   8   8     9117.38     9057.70    140.02 o 
  -4   8   8    10440.54    10456.52    131.80 o 
  -2   8   8    13405.96    13313.19    188.37 o 
   0   8   8    25817.31    25553.71    345.02 o 
   2   8   8     1733.60     1758.38     41.22 o 
   4   8   8    11319.40    10961.50    165.02 o 
   6   8   8     6200.39     6152.95    105.48 o 
 -13   9   8     2644.91     2634.28     72.15 o 
 -11   9   8     1700.20     1667.28     43.49 o 
  -9   9   8      317.90      317.26     19.60 o 
  -7   9   8     3913.13     3917.34     71.13 o 
  -5   9   8     7180.69     7418.55    115.71 o 
  -3   9   8     5497.78     5453.94     88.91 o 
  -1   9   8     1287.87     1341.67     36.55 o 
   1   9   8     3551.32     3575.76     66.90 o 
   3   9   8     5268.51     5070.33    111.17 o 
   5   9   8     2368.60     2351.94     53.87 o 
 -12  10   8     1991.54     1985.75     56.66 o 
 -10  10   8      305.76      314.00     20.03 o 
  -8  10   8      462.54      464.04     22.43 o 
  -6  10   8     1826.01     1811.15     42.40 o 
  -4  10   8     5923.41     5896.74    193.80 o 
  -2  10   8      243.10      285.92     17.79 o 
   0  10   8     1567.65     1611.89     40.14 o 
   2  10   8     1233.44     1269.27     49.81 o 
   4  10   8     2654.88     2662.95     76.79 o 
  -9  11   8     3925.51     4070.95     77.63 o 
  -7  11   8     5074.59     5151.08     89.88 o 
  -5  11   8     4393.66     4365.60     96.11 o 
  -3  11   8     3545.31     3514.17     82.25 o 
  -1  11   8     9396.66     9302.51    142.34 o 
   1  11   8     4436.40     4496.37     81.30 o 
  -8  12   8       74.28      115.92     14.24 o 
  -6  12   8      234.09      239.13     52.41 o 
  -4  12   8        3.30       49.36     17.06 o 
  -2  12   8      429.00      441.57     21.83 o 
   0  12   8      296.07      340.15     20.41 o 
 -17   1   9     2304.27     2295.17     73.24 o 
 -15   1   9     3258.01     3289.71     87.91 o 
 -13   1   9     4732.71     4774.53     83.89 o 
 -11   1   9     9771.72     9805.87    147.72 o 
  -9   1   9     8178.71     8102.95    116.38 o 
  -7   1   9     9777.79     9894.17    106.50 o 
  -5   1   9     6017.22     5977.92    159.67 o 
  -3   1   9    11657.74    11585.99    199.08 o 
  -1   1   9     7691.47     7524.27    137.90 o 
   1   1   9    12227.65    12177.75    215.46 o 
   3   1   9    12828.21    12869.56    228.39 o 
   5   1   9     4442.25     4621.91    101.70 o 
   7   1   9    11060.04    11066.89    207.70 o 
 -16   2   9     3335.11     3335.57     69.80 o 
 -14   2   9     3697.34     3680.88     82.74 o 
 -12   2   9     2314.09     2258.46     48.79 o 
 -10   2   9     5464.50     5353.48    105.83 o 
  -8   2   9     2929.14     2863.98     42.14 o 
  -6   2   9     7914.35     7918.57     87.60 o 
  -4   2   9     6358.73     6302.67     99.10 o 
  -2   2   9     9181.51     9500.89    153.70 o 
   0   2   9     6832.97     6871.83    185.26 o 
   2   2   9     4853.42     4687.88     98.25 o 
   4   2   9     7742.85     7930.77    152.54 o 
   6   2   9     2395.15     2461.65     66.35 o 
 -15   3   9     1569.49     1528.19     42.33 o 
 -13   3   9      268.47      299.06     21.62 o 
 -11   3   9     1905.10     1898.81     50.94 o 
  -9   3   9      875.78      859.85     24.00 o 
  -7   3   9      247.27      295.44     14.24 o 
  -5   3   9     1915.00     2017.92     33.78 o 
  -3   3   9       13.53       39.27      9.13 o 
  -1   3   9     6059.12     6060.85    126.76 o 
   1   3   9      118.73       91.58     14.58 o 
   3   3   9     3229.57     3193.41     75.84 o 
   5   3   9     1255.54     1331.41     45.65 o 
   7   3   9      913.89      881.53     38.75 o 
 -16   4   9     4547.56     4607.42    145.89 o 
 -14   4   9     5482.88     5460.33    115.58 o 
 -12   4   9     9671.34     9602.95    177.35 o 
 -10   4   9     3975.46     3929.95     91.26 o 
  -8   4   9    11963.25    11943.60    170.41 o 
  -6   4   9    10853.36    10656.82    130.85 o 
  -4   4   9    12691.03    13090.30    158.03 o 
  -2   4   9    13284.40    12893.96    224.06 o 
   0   4   9    12675.31    12654.61    223.21 o 
   2   4   9     9560.89     9162.02    182.83 o 
   4   4   9     9692.03     9505.72    203.55 o 
   6   4   9     8528.94     8452.15    165.45 o 
 -15   5   9      406.77      381.84     23.63 o 
 -13   5   9      234.69      237.01     30.47 o 
 -11   5   9     1722.37     1697.84     48.56 o 
  -9   5   9     4520.81     4570.94     93.15 o 
  -7   5   9     2722.03     2699.70     50.96 o 
  -5   5   9     5394.84     5443.28     73.61 o 
  -3   5   9     2278.37     2336.18     44.91 o 
  -1   5   9     2333.38     2296.21     67.04 o 
   1   5   9     1747.67     1667.98     48.26 o 
   3   5   9     3099.41     3080.55     67.39 o 
   5   5   9      356.17      375.53     21.11 o 
 -14   6   9     1748.54     1721.80     58.50 o 
 -12   6   9     1624.37     1668.48     50.94 o 
 -10   6   9     1863.39     1778.17     40.62 o 
  -8   6   9     5385.16     5520.11     90.33 o 
  -6   6   9     3923.88     3817.88     66.48 o 
  -4   6   9     3243.70     3247.45     49.57 o 
  -2   6   9     2830.46     2823.96     52.86 o 
   0   6   9     1753.27     1714.46     49.10 o 
   2   6   9     4906.22     4813.86    121.68 o 
   4   6   9     4299.22     4218.18     87.68 o 
   6   6   9     2504.82     2303.89     53.94 o 
 -15   7   9     1230.50     1243.44     47.44 o 
 -13   7   9     4564.01     4595.83    103.76 o 
 -11   7   9     6969.85     7035.54    113.72 o 
  -9   7   9     6789.31     6683.84    107.12 o 
  -7   7   9     7316.39     7432.92    116.16 o 
  -5   7   9     7472.17     7332.70    113.34 o 
  -3   7   9    12204.40    12054.58    172.46 o 
  -1   7   9    12596.23    12284.86    176.72 o 
   1   7   9     7092.54     7100.74    111.93 o 
   3   7   9     6635.84     6355.96    201.46 o 
   5   7   9     2504.36     2385.45     54.41 o 
 -14   8   9      281.96      287.84     26.81 o 
 -12   8   9        3.20       14.12     10.32 o 
 -10   8   9       29.23       53.07     13.92 o 
  -8   8   9      780.05      788.93     28.36 o 
  -6   8   9      928.30      946.32     28.92 o 
  -4   8   9       63.49       68.75      9.65 o 
  -2   8   9      633.94      693.31     24.21 o 
   0   8   9       52.18       65.99     13.47 o 
   2   8   9      138.13      161.22     19.77 o 
   4   8   9      116.08      145.37     15.68 o 
 -13   9   9      856.91      947.22     70.69 o 
 -11   9   9     4897.42     4946.89     88.94 o 
  -9   9   9     1963.47     1939.90     45.87 o 
  -7   9   9     6973.40     7031.58    112.89 o 
  -5   9   9     6814.93     6703.60    131.45 o 
  -3   9   9     2618.04     2542.47     51.82 o 
  -1   9   9    10234.95     9852.59    148.08 o 
   1   9   9     4613.44     4573.10     81.95 o 
   3   9   9     3258.83     3274.76     83.59 o 
 -10  10   9     3348.02     3302.30     66.48 o 
  -8  10   9     3904.03     3861.65     72.99 o 
  -6  10   9     4520.43     4386.08     97.10 o 
  -4  10   9     5810.93     5771.06    118.60 o 
  -2  10   9     5390.42     5181.06     88.91 o 
   0  10   9     3003.35     2915.95     59.75 o 
   2  10   9     2216.35     2235.06     51.51 o 
  -9  11   9      390.06      403.19     22.43 o 
  -7  11   9       51.05       82.49     13.43 o 
  -5  11   9      161.91      217.59     21.08 o 
  -3  11   9     1016.62      969.40     38.07 o 
  -1  11   9      465.14      454.03     25.71 o 
  -6  12   9     7176.24     7091.90    144.30 o 
  -4  12   9     6207.82     6132.44    128.73 o 
 -16   0  10     3395.58     3493.20    134.07 o 
 -14   0  10     5092.31     4997.25    165.76 o 
 -12   0  10    10330.20    10152.95    282.77 o 
 -10   0  10     1987.63     2031.55     50.88 o 
  -8   0  10    17247.86    17143.16    278.28 o 
  -6   0  10     7970.11     7596.93    132.69 o 
  -4   0  10    20528.33    20154.76    472.91 o 
   0   0  10    17080.73    16707.87    404.66 o 
   2   0  10    12086.11    11969.02    304.71 o 
   4   0  10     4713.22     4504.84    141.39 o 
   6   0  10    10584.23    10689.24    287.65 o 
 -17   1  10     1203.69     1183.51     51.71 o 
 -15   1  10      350.44      348.61     29.30 o 
 -13   1  10      539.31      545.96     23.63 o 
 -11   1  10     3542.52     3548.52     69.12 o 
  -9   1  10     1365.30     1381.49     29.91 o 
  -7   1  10     3508.06     3530.59     50.50 o 
  -5   1  10     2518.07     2566.83     45.49 o 
  -3   1  10      676.26      668.36     25.86 o 
  -1   1  10     5186.32     5037.41    100.83 o 
   1   1  10      886.99      814.11     32.75 o 
   3   1  10     4680.06     4665.72    141.39 o 
   5   1  10     1462.59     1557.74     51.71 o 
 -16   2  10     1953.32     1829.56     63.78 o 
 -14   2  10      985.27     1026.37     32.64 o 
 -12   2  10     1448.02     1491.86     56.07 o 
 -10   2  10     3659.54     3578.80     78.39 o 
  -8   2  10     4296.03     4494.11     72.70 o 
  -6   2  10     1240.25     1320.27     22.43 o 
  -4   2  10     5256.23     5448.26     85.83 o 
  -2   2  10     4816.63     4677.28     93.93 o 
   0   2  10     9740.29     9711.19    177.54 o 
   2   2  10     3189.59     3054.42    104.82 o 
   4   2  10     4589.65     4494.09     99.97 o 
   6   2  10     2186.16     2152.54     64.62 o 
 -15   3  10     2646.59     2628.24     64.25 o 
 -13   3  10     5101.55     5084.00    106.49 o 
 -11   3  10     7020.48     6951.65    133.62 o 
  -9   3  10     3035.70     3226.16     57.84 o 
  -7   3  10     9676.42     9491.18    138.10 o 
  -5   3  10    12675.67    12716.30    173.11 o 
  -3   3  10     8755.90     8477.10    154.21 o 
  -1   3  10     4267.62     4146.50    126.76 o 
   1   3  10    12160.44    11754.63    212.02 o 
   3   3  10     6166.14     5785.95    120.66 o 
   5   3  10     9096.42     9058.79    175.79 o 
 -16   4  10       53.73       54.98     18.13 o 
 -14   4  10        1.64       16.25     17.06 o 
 -12   4  10        0.31        0.00      8.47 o 
 -10   4  10      374.83      395.97     18.00 o 
  -8   4  10        7.95       18.35      7.43 o 
  -6   4  10      432.88      457.45     19.34 o 
  -4   4  10       46.92       67.72      9.31 o 
  -2   4  10      152.69      171.61     34.13 o 
   0   4  10        4.57        4.67      9.92 o 
   2   4  10       73.01       78.35     15.51 o 
   4   4  10      406.41      435.89     27.58 o 
 -15   5  10     3692.59     3557.81     87.76 o 
 -13   5  10     2550.49     2754.55     70.77 o 
 -11   5  10     5356.08     5277.39    108.63 o 
  -9   5  10     2532.81     2654.85     55.78 o 
  -7   5  10    12595.15    12473.91    178.93 o 
  -5   5  10     5219.45     5262.95     97.81 o 
  -3   5  10    12677.62    12248.06    173.94 o 
  -1   5  10     5256.79     4891.42    101.65 o 
   1   5  10     9297.65     8929.06    169.78 o 
   3   5  10     8011.35     7699.44    153.41 o 
   5   5  10     3897.93     3977.49     95.65 o 
 -14   6  10     2661.89     2832.68     74.26 o 
 -12   6  10     3340.64     3260.90     78.79 o 
 -10   6  10     3855.67     3911.68     72.01 o 
  -8   6  10     9914.09     9880.49    147.60 o 
  -6   6  10     2060.72     2044.83     44.04 o 
  -4   6  10     8567.45     8482.68    126.56 o 
  -2   6  10     7335.42     7268.26    112.95 o 
   0   6  10     5470.74     5173.09    108.55 o 
   2   6  10     1463.27     1462.94     48.26 o 
   4   6  10     2985.54     2789.58     74.97 o 
 -13   7  10      230.36      228.49     22.10 o 
 -11   7  10       44.83       64.95     12.85 o 
  -9   7  10     1255.18     1321.19     35.77 o 
  -7   7  10       71.01       94.92     14.97 o 
  -5   7  10      340.58      340.83     32.91 o 
  -3   7  10     3061.16     3071.17     58.00 o 
  -1   7  10      291.05      309.42     23.22 o 
   1   7  10      882.80      858.09     36.20 o 
   3   7  10       19.94       42.66     15.51 o 
 -12   8  10     4699.58     4814.33    106.49 o 
 -10   8  10     5106.54     5075.98    104.98 o 
  -8   8  10     8179.82     8470.51    132.11 o 
  -6   8  10     6594.75     6625.98    130.70 o 
  -4   8  10     5236.87     5282.65    109.20 o 
  -2   8  10     5511.64     5459.45    113.41 o 
   0   8  10     7578.06     7473.04    119.94 o 
   2   8  10     5593.78     5763.18    124.11 o 
 -11   9  10     1037.82     1138.62     35.99 o 
  -9   9  10     2209.26     2380.51     52.77 o 
  -7   9  10     1211.27     1215.67     34.58 o 
  -5   9  10     2702.37     2651.24     67.68 o 
  -3   9  10     2410.03     2455.64     51.82 o 
  -1   9  10      392.52      436.78     21.02 o 
   1   9  10      830.57      815.59     29.49 o 
 -10  10  10     1226.38     1219.48     55.31 o 
  -8  10  10     1871.93     1945.17     47.21 o 
  -6  10  10      923.07      952.25     38.53 o 
  -4  10  10     3204.92     3180.31     79.07 o 
  -2  10  10      612.05      582.16     24.21 o 
   0  10  10     1714.57     1577.43     41.56 o 
  -7  11  10     3874.02     3820.42     90.92 o 
  -5  11  10     5475.95     5520.65    118.34 o 
  -3  11  10     5192.73     5110.73    112.42 o 
 -15   1  11     1869.20     1986.90    102.38 o 
 -13   1  11     2872.77     2780.45     57.73 o 
 -11   1  11     9330.96     9173.14    141.42 o 
  -9   1  11     3674.74     3779.65     63.42 o 
  -7   1  11     5550.32     5721.40     76.45 o 
  -5   1  11    10677.12    10763.44    232.80 o 
  -3   1  11     9809.52     9762.03    174.95 o 
  -1   1  11    11267.96    10985.69    198.23 o 
   1   1  11    10038.76    10161.30    188.74 o 
   3   1  11     4518.05     4547.50    101.70 o 
   5   1  11     2945.24     3007.32     79.29 o 
 -16   2  11     2590.35     2391.59     74.97 o 
 -14   2  11     1255.66     1274.35     36.89 o 
 -12   2  11     2106.67     2107.96     55.64 o 
 -10   2  11     1959.54     2106.73     55.05 o 
  -8   2  11     6306.98     6420.85    100.06 o 
  -6   2  11    10269.58    10412.83    129.92 o 
  -4   2  11     2767.59     2742.16     62.90 o 
  -2   2  11     3826.59     3896.72     84.46 o 
   0   2  11     7425.08     7398.13    143.92 o 
   2   2  11      644.32      647.54     31.69 o 
   4   2  11     6336.71     6022.94    127.55 o 
 -15   3  11      603.59      591.51     27.95 o 
 -13   3  11      181.62      185.27     18.45 o 
  -9   3  11     2105.61     2125.52     48.23 o 
  -7   3  11     2233.81     2318.73     46.82 o 
  -5   3  11      427.51      433.06     16.13 o 
  -3   3  11     1956.78     1910.92     54.85 o 
  -1   3  11     2430.05     2331.41     60.26 o 
   1   3  11     1177.72     1133.91     56.07 o 
   3   3  11      326.16      299.83     34.13 o 
 -14   4  11     4335.11     4212.49     95.38 o 
 -12   4  11     3512.55     3439.01     80.14 o 
 -10   4  11     6359.80     6591.73    128.73 o 
  -8   4  11     5219.17     5155.42     85.17 o 
  -6   4  11    12167.96    12063.66    173.39 o 
  -4   4  11    13723.25    13437.48    189.43 o 
  -2   4  11     6399.32     6211.48    122.35 o 
   0   4  11     4707.08     4517.85    176.73 o 
   2   4  11     7100.12     6870.82    139.62 o 
   4   4  11     9083.38     9131.56    255.96 o 
 -15   5  11      666.44      667.96     34.55 o 
 -13   5  11     1331.40     1338.44     46.82 o 
 -11   5  11     1628.20     1652.15     50.30 o 
  -9   5  11     2262.30     2305.00     48.62 o 
  -7   5  11      567.76      553.53     21.94 o 
  -5   5  11      514.53      483.45     30.64 o 
  -3   5  11      614.48      579.42     21.55 o 
  -1   5  11     3051.70     2952.32     71.52 o 
   1   5  11     2850.85     2775.17     71.52 o 
   3   5  11       36.98       60.99     18.28 o 
 -14   6  11     2033.05     2112.38     62.05 o 
 -12   6  11      618.96      634.45     32.21 o 
 -10   6  11     2595.46     2669.28     61.48 o 
  -8   6  11     3622.30     3646.95     67.89 o 
  -6   6  11     1403.29     1378.37     42.99 o 
  -4   6  11     3195.87     3032.63     57.60 o 
  -2   6  11     4766.03     4586.47     98.21 o 
   0   6  11     4586.57     4461.27     99.10 o 
   2   6  11     1703.18     1619.85     53.43 o 
 -13   7  11     3653.12     3685.07     89.89 o 
 -11   7  11     5178.76     5387.54    118.42 o 
  -9   7  11     4817.79     4794.45     84.27 o 
  -7   7  11     4733.95     4786.72     83.40 o 
  -5   7  11     6368.89     6375.27    126.47 o 
  -3   7  11     5342.93     5277.57     89.02 o 
  -1   7  11     4367.25     4260.23     96.48 o 
   1   7  11     4546.38     4337.17    169.42 o 
 -12   8  11      106.28      107.71     17.55 o 
 -10   8  11      130.39      137.44     15.35 o 
  -8   8  11       52.11       71.70     12.51 o 
  -6   8  11      743.64      731.74     32.61 o 
  -4   8  11      473.09      478.34     26.34 o 
  -2   8  11      812.13      811.92     32.22 o 
   0   8  11       72.69      158.45     29.25 o 
 -11   9  11     3776.24     4054.73     78.63 o 
  -9   9  11     3014.34     3004.03     62.66 o 
  -7   9  11     4206.80     4431.59     98.83 o 
  -5   9  11     2121.81     2158.74     61.03 o 
  -3   9  11     4203.06     4090.37     93.65 o 
  -1   9  11     3025.24     2885.59     60.82 o 
  -8  10  11     4488.96     4464.01    102.29 o 
  -6  10  11      903.63      930.82     38.53 o 
  -4  10  11     4482.49     4260.49     97.84 o 
  -2  10  11      808.62      830.89     30.41 o 
 -16   0  12     2678.85     2822.84    119.45 o 
 -14   0  12     3686.57     3822.29    141.39 o 
 -12   0  12     1418.67     1618.62     80.44 o 
 -10   0  12    20696.89    20670.57    491.19 o 
  -8   0  12     9617.16    10418.65    251.08 o 
  -6   0  12     9698.73     9669.74    169.73 o 
  -2   0  12     9805.94     9584.97    248.64 o 
   0   0  12    13685.33    13514.51    343.71 o 
   2   0  12     3455.05     3439.57    119.45 o 
 -15   1  12      375.94      406.11     31.85 o 
 -13   1  12     1622.46     1600.38     57.72 o 
 -11   1  12     3414.70     3317.21     65.29 o 
  -9   1  12      233.36      210.22     23.16 o 
  -7   1  12     3702.54     3643.62     54.72 o 
  -5   1  12     4224.99     4260.48     73.52 o 
  -3   1  12     2244.59     2236.99     56.88 o 
  -1   1  12      766.27      748.37     46.32 o 
   1   1  12     1272.11     1243.00     44.82 o 
   3   1  12     1200.50     1171.31     44.82 o 
 -16   2  12      398.80      419.64     34.47 o 
 -14   2  12     1122.34     1110.85     35.12 o 
 -12   2  12     3183.28     3311.43     77.89 o 
 -10   2  12     1550.60     1624.42     48.02 o 
  -8   2  12     2541.14     2740.78     53.07 o 
  -6   2  12     3463.16     3518.73     70.72 o 
  -4   2  12     3100.59     3086.10    106.04 o 
  -2   2  12     3774.22     3843.07     86.19 o 
   0   2  12      777.46      780.06     48.75 o 
   2   2  12     2833.92     2714.37     72.40 o 
 -15   3  12     2392.11     2428.21     82.10 o 
 -13   3  12     2224.42     2228.72     60.91 o 
 -11   3  12     3532.49     3633.69     82.53 o 
  -9   3  12     2961.58     2977.85     56.77 o 
  -7   3  12     7719.54     7761.39    119.42 o 
  -5   3  12     5739.15     5589.08     89.58 o 
  -3   3  12     5827.01     5804.44    117.17 o 
  -1   3  12     3617.19     3482.43     81.86 o 
   1   3  12     4393.19     4196.07     96.53 o 
   3   3  12     2751.99     2812.74     74.97 o 
 -14   4  12        1.70        0.00     10.34 o 
 -12   4  12       37.47       93.47     31.69 o 
 -10   4  12       16.30       14.63     11.70 o 
  -8   4  12      131.94      139.20     12.51 o 
  -6   4  12      172.77      180.39     16.31 o 
  -4   4  12      110.22      102.59     12.12 o 
  -2   4  12       11.22       18.46     15.84 o 
   0   4  12        4.87        3.66     12.07 o 
   2   4  12       76.47       58.63     16.31 o 
 -13   5  12     1911.69     2029.81     68.26 o 
 -11   5  12     6146.84     6075.29    125.26 o 
  -9   5  12     3303.99     3385.61     64.46 o 
  -7   5  12     7506.36     7531.45    118.53 o 
  -5   5  12     5123.43     4861.25    100.74 o 
  -3   5  12     8024.55     7626.83    176.73 o 
  -1   5  12     4152.27     3874.08     89.58 o 
   1   5  12     3140.74     2882.62     75.84 o 
 -14   6  12     1984.97     2011.73     61.41 o 
 -12   6  12     2189.53     2233.82     62.47 o 
 -10   6  12     3800.20     3767.56     71.13 o 
  -8   6  12     3747.90     3754.07     69.72 o 
  -6   6  12     2304.93     2193.18     58.53 o 
  -4   6  12     3391.65     3258.01     67.50 o 
  -2   6  12     2288.83     2098.92     59.45 o 
   0   6  12     5962.92     5713.21    122.35 o 
 -13   7  12      331.98      412.70     28.70 o 
 -11   7  12      105.22      141.54     18.04 o 
  -9   7  12      642.85      683.19     27.05 o 
  -7   7  12      506.36      583.54     29.15 o 
  -5   7  12       53.33       77.93     14.58 o 
  -3   7  12      568.25      589.50     24.76 o 
  -1   7  12       46.12       41.44     15.51 o 
 -10   8  12     3619.84     3847.93     74.94 o 
  -8   8  12     3809.91     4207.29     95.37 o 
  -6   8  12     2692.46     2883.28     73.88 o 
  -4   8  12     1679.19     1638.73     51.37 o 
  -2   8  12     9113.31     8814.30    138.73 o 
  -9   9  12      251.51      282.85     23.95 o 
  -7   9  12      406.26      433.12     27.42 o 
  -5   9  12     2210.30     2204.35     63.50 o 
  -3   9  12      553.45      550.10     30.88 o 
 -15   1  13     1713.09     1758.48     64.62 o 
 -13   1  13     3020.23     3108.06     87.91 o 
 -11   1  13     3969.41     4042.20     77.12 o 
  -9   1  13     5984.00     6413.37    127.37 o 
  -7   1  13     3583.28     3673.87     56.63 o 
  -5   1  13     5800.21     5910.26    116.34 o 
  -3   1  13     3538.33     3580.95    114.57 o 
  -1   1  13     2755.30     2771.17     93.85 o 
   1   1  13     4435.80     4351.46     99.97 o 
 -14   2  13     1528.09     1604.37     60.33 o 
 -12   2  13     2135.11     2246.36     73.13 o 
 -10   2  13     1793.55     1875.35     53.30 o 
  -8   2  13     3033.67     3053.08     58.69 o 
  -6   2  13     2502.29     2497.03     61.17 o 
  -4   2  13     2555.55     2607.13     64.62 o 
  -2   2  13     3164.80     3100.48     75.84 o 
   0   2  13     1616.46     1648.66     52.55 o 
 -15   3  13      143.21      174.71     25.86 o 
 -13   3  13      554.40      631.59     32.21 o 
 -11   3  13     1057.30     1060.78     76.79 o 
  -9   3  13      300.85      345.07     23.40 o 
  -7   3  13     1669.56     1625.38     46.44 o 
  -5   3  13       40.67       57.96      9.85 o 
  -3   3  13     1242.02     1148.81     40.48 o 
  -1   3  13       81.13       59.68     17.06 o 
   1   3  13      375.59      348.59     39.00 o 
 -14   4  13     4490.57     4637.43    104.74 o 
 -12   4  13     2278.28     2403.88     64.89 o 
 -10   4  13     4763.98     4897.10    105.49 o 
  -8   4  13     4767.07     4769.22     82.87 o 
  -6   4  13     4921.78     4788.35    100.74 o 
  -4   4  13     4612.06     4380.93     83.41 o 
  -2   4  13     4708.70     4549.65    100.74 o 
   0   4  13     4020.00     3871.74     93.03 o 
 -13   5  13      266.07      313.84     25.17 o 
 -11   5  13      782.68      793.09     41.44 o 
  -9   5  13      518.58      534.72     23.93 o 
  -7   5  13     1045.30     1066.70     81.66 o 
  -5   5  13     1264.47     1352.06     43.93 o 
  -3   5  13     1472.52     1466.63     48.17 o 
  -1   5  13      552.01      573.74     31.85 o 
 -12   6  13      694.18      746.26     35.71 o 
 -10   6  13     1806.22     1923.69     57.57 o 
  -8   6  13     1410.24     1405.28     45.65 o 
  -6   6  13     2330.04     2278.97     61.98 o 
  -4   6  13     2055.29     1966.58     57.57 o 
  -2   6  13      569.35      556.18     30.13 o 
 -11   7  13     3020.08     3096.95     79.81 o 
  -9   7  13     3024.14     3195.89     79.07 o 
  -7   7  13     1971.56     1974.45     58.53 o 
  -5   7  13     3422.94     3441.49     84.25 o 
  -3   7  13     3860.01     3810.14     73.52 o 
  -8   8  13      154.44      129.94     18.04 o 
  -6   8  13       49.34       44.60     14.58 o 
  -4   8  13       85.69      119.72     18.73 o 
 -14   0  14     6089.50     6074.70    202.33 o 
 -12   0  14     1066.90     1209.09     73.13 o 
 -10   0  14     6022.24     6274.59    197.45 o 
  -8   0  14     2886.01     3034.33    102.38 o 
  -6   0  14     3846.92     3820.91     81.86 o 
  -4   0  14     4010.83     3922.23    124.32 o 
  -2   0  14     4195.73     4336.64    138.95 o 
 -13   1  14      665.52      652.44     48.75 o 
 -11   1  14      642.52      719.43     74.35 o 
  -9   1  14      902.48      978.64     38.64 o 
  -7   1  14     1342.75     1335.85     41.37 o 
  -5   1  14      225.63      165.76     26.81 o 
  -3   1  14     1944.48     1946.08     56.00 o 
  -1   1  14       68.75       69.75     17.24 o 
 -14   2  14      572.18      610.60     39.65 o 
 -12   2  14     1363.01     1456.93     48.02 o 
 -10   2  14     1942.12     2047.17     58.56 o 
  -8   2  14      995.20     1053.97     45.10 o 
  -6   2  14     1333.07     1366.22     43.09 o 
  -4   2  14      500.63      518.01     27.58 o 
  -2   2  14     2511.88     2459.62     95.07 o 
 -13   3  14     2777.48     3009.10     77.28 o 
 -11   3  14     1793.67     2019.58     57.92 o 
  -9   3  14     2190.43     2390.88     64.21 o 
  -7   3  14     3618.80     3635.69     98.73 o 
  -5   3  14     3709.71     3482.08     80.96 o 
  -3   3  14     1846.74     1813.62     55.08 o 
  -1   3  14     2803.16     2726.58     73.24 o 
 -12   4  14        1.49        7.31     11.70 o 
 -10   4  14       31.21       39.16     13.47 o 
  -8   4  14      129.91      112.98     15.51 o 
  -6   4  14       19.81       17.06     11.10 o 
  -4   4  14      104.90       85.34     13.09 o 
  -2   4  14      108.68       98.86     18.96 o 
 -11   5  14     1531.49     1702.87     54.84 o 
  -9   5  14     2679.58     2638.33     67.16 o 
  -7   5  14     2516.24     2511.68     66.35 o 
  -5   5  14     3669.15     3597.34     85.21 o 
  -3   5  14     2092.66     2056.25     49.22 o 
 -10   6  14     3620.30     3583.39    117.01 o 
  -8   6  14     1139.27     1288.38     44.72 o 
  -6   6  14     1904.14     1877.41    114.57 o 
  -4   6  14     2737.90     2625.48     71.39 o 
 -11   1  15     1994.62     2061.36     90.19 o 
  -9   1  15     1741.58     1993.62     58.56 o 
  -7   1  15     1577.35     1506.49     65.82 o 
  -5   1  15     2265.38     2304.27     62.05 o 
 -12   2  15      387.98      511.91     51.19 o 
 -10   2  15      686.76      758.14     34.55 o 
  -8   2  15     3340.14     3315.25    107.26 o 
  -6   2  15     1287.74     1363.44     45.65 o 
  -4   2  15      916.30      931.19     53.63 o 
 -11   3  15       88.85      109.00     16.98 o 
  -9   3  15      513.22      567.98     41.44 o 
  -7   3  15      301.42      317.42     37.78 o 
  -5   3  15       77.80       64.64     14.58 o 
 -10   4  15     1710.18     1803.88     75.57 o 
  -8   4  15     1829.81     2005.11     57.72 o 
  -6   4  15     3931.27     3800.74     88.66 o 
                                                 
